# Supplementary material for: Epichloë seed transmission efficiency is influenced by plant defense response mechanisms
Source: Front Plant Sci. 2022 Oct 21;13:1025698. doi: 10.3389/fpls.2022.1025698 (PMC9635450; doi:10.3389/fpls.2022.1025698)
Supplement: Supplementary file 1 [file Table_1.xlsx]

## Sheet: Sheet1
Supplementary Table S1 Summary of RNA-Sequencing statistics.
Tissue type	IP						OV
Transmission status	HT			LT			HT			LT
Genotype ID1	11	103	107	13	79	83	11	103	107	13	79	83
Raw read pair count	95491762	96060778	104415421	83674227	86089240	78350766	88853890	84070932	92705995	79765074	74716838	86788284
Trimmed read pair count	95446451	96011569	104362622	83634753	86049380	78312266	88534822	83745599	92359837	79469345	74357193	86462398
Number of read pairs uniquely mapping to the ryegrass genome2	83980538	86285140	92847658	73953307	77018441	69437548	76380387	71369504	80926410	69126250	62829902	74738239
% of read pairs uniquely mapping to genes on the ryegrass genome/trimmed read pairs	73.2	65.7	70.8	74.5	65	86.2	84.1	95.6	89.4	82.3	96.2	72.2
Number of read pairs uniquely mapping to AR37	355387	441412	255679	463759	95474	277684	162590	136148	80444	56291	60378	95051
Number of read pairs uniquely mapping to AR373	329757	410625	238473	451334	87755	184316	112953	91322	41747	32584	14811	50319
% of read pairs uniquely mapping to AR37/read pairs uniquely mapping to the ryegrass genome	0.39	0.47	0.26	0.61	0.11	0.26	0.15	0.13	0.052	0.047	0.024	0.067
1 Plant genotypes are from Population IV (Faville et al., 2018; Gagic et al., 2018).
2 Ryegrass genome is from (Studer et al., 2012).
3 IP = inflorescence primordium; OV = ovary; HT = high-transmission; LT = low-transmission.
