# Supplementary material for: Epichloë seed transmission efficiency is influenced by plant defense response mechanisms
Source: Front Plant Sci. 2022 Oct 21;13:1025698. doi: 10.3389/fpls.2022.1025698 (PMC9635450; doi:10.3389/fpls.2022.1025698)
Supplement: Supplementary file 2 [file Table_2.xlsx]

## Sheet: Notes
Tab	Group	Column heading in Tab	Description
Statistics			Read mapping statistics for transcriptomes of infected IP and OV tissues
Statistics		Sample	Sample name
Statistics		Read pair count (untrimmed)	Read pair count (untrimmed/raw)
Statistics		Trimmed read pair count (TRPC)	Read pair count (trimmed)
Statistics		TRPC uniquely mapped	Number of read pairs uniquely mapped (Q30)
Statistics		%TRPC uniquely mapped	% of read pairs uniquely mapped (Q30)
Statistics		TRPC : ryegrass genome	Number of read pairs uniquely mapping (Q30) to the ryegrass genome
Statistics		TRPC : ryegrass genes	Number of read pairs uniquely mapping (Q30) to genes on the ryegrass genome
Statistics		% TRPC : ryegrass genes	% of read pairs uniquely mapping (Q30) to genes on the ryegrass genome
Statistics		TRPC : AR37 genome	Number of read pairs uniquely mapping (Q30) to the AR37 genome
Statistics		TRPC : AR37 genome (non:SSU)	Number of read pairs uniquely mapping (Q30) to non-Short Subunit rRNA (SSU) AR37 genome
Statistics		%TRPC : AR37 genome	% of read pairs uniquely mapping (Q30) to non-SSU rRNA AR37 genome
Statistics		TRPC : AR37 genes	Number of read pairs uniquely mapping (Q30) to genes on non-SSU rRNA AR37 genome
Statistics		%TRPC : AR37 genes	% of read pairs uniquely mapping (Q30) to genes on non-SSU rRNA AR37 genome
Counts			Raw counts of read pairs uniquely mapping (Q30) to Ryegrass genes on the xxxx Minghsu reference genome
Counts		Gene model	Gene models based on Byrne et al., 2015
Counts		IP_HT_Rep1 - IP_HT_Rep3	Raw read counts from Inflorescence primordia samples for high transmitting genotypes (replicate 1-3)
Counts		IP_LT_Rep1 - IP_LT_Rep3	Raw read counts from Inflorescence primordia samples for low transmitting genotypes (replicate 1-3)
Counts		Ov_HT_Rep1 - IP_HT_Rep3	Raw read counts from Ovary samples for high transmitting genotypes (replicate 1-3)
Counts		Ov_LT_Rep1 - Ov_LT_Rep3	Raw read counts from Ovary samples for low transmitting genotypes (replicate 1-3)
Normalised data			Output from EdgeR version 3.28.0 (RLE normalisation) for each replicate
Normalised data		IP_HT_ave	Normalised read counts from Inflorescence primordia samples for high transmitting genotypes (replicate 1-3)
Normalised data		IP_LT_ave	Normalised read counts from Inflorescence primordia samples for low transmitting genotypes (replicate 1-3)
Normalised data		Ov_HT_ave	Normalised read counts from Ovary samples for high transmitting genotypes (replicate 1-3)
Normalised data		Ov_LT_ave	Normalised read counts from Ovary samples for low transmitting genotypes (replicate 1-3)
DEGs			Output from EdgeR version 3.28.0 (DEG analysis) for each replicate
DEGs		Gene model	Gene models based on Byrne et al., 2015
DEGs	IP or OV : HT - LT	IP_HT_ave	Average normalised counts for HT samples (IP or OV as indicated)	Rounded to 2 significant figures
DEGs		IP_LT_ave	Average normalised counts for LT samples (IP or OV as indicated)	Rounded to 2 significant figures
DEGs		FC	Fold change LT vs HT	Rounded to 2 significant figures
DEGs		logFC	log2 fold change LT vs HT	Rounded to 2 significant figures
DEGs		logCPM	log2 counts per million of all IP samples	Rounded to 2 significant figures
DEGs		Pvalue	p value (Exact test, EdgeR)	Rounded to 2 significant figures
DEGs		FDR	False discovery rate (EdgeR, Hochberg adjustment)	Rounded to 2 significant figures
DEGs		DE	Differentially expressed (gene model)
DEGs	Function	Putative Descriptor
DEGs		Predicted Broad Category
DEGs	Blast2GO	Blast2GO	Blast2GO output from nucleotide query (2019 version, https://www.blast2go.com/images/b2g_pdfs/b2g_2.8_user_manual.pdf)
DEGs		Description	NCBI accession number with description
DEGs		Length	Nucleotide length of transcript
DEGs		#Hits	Number of hits against NCBI nr database
DEGs		E-Value	E-value of the best BLAST hit
DEGs		sim mean	Mean similarity value for the BLAST results. This value is computed as the average hsp-similarity value for all the hits of a given sequence.
DEGs		#GO	Number of mapped GOs
DEGs		GO IDs	GO IDs associated to the sequence (GO Type plus GO ID).
DEGs		GO Names	GO names associated to the sequence (GO Type plus GO ID).
DEGs		Enzyme Codes	Enzyme Code (EC) associated to the sequence.
DEGs		Enzyme Names	Enzyme names (EC) associated to the sequence.
DEGs		InterPro IDs	InterProScan IDs associated to the sequence
DEGs		InterPro GO IDs	InterProScan GO IDs associated to the sequence
DEGs		InterPro GO Names	InterProScan Names associated to the sequence
DEGs
DEGs	KEGG Blast 2019		KEGG output from protein query
DEGs		KEGG	KEGG ID
DEGs		KEGG Description	KEGG Description
DEGs		KEGG_pathIDs	KEGG pathway IDs
DEGs		KEGG_pathNames	KEGG pathway Names
DEGs
DEGs	Mercator annotations 2019	Mapman Bin classes	Refer to method of Thimm et al., 2004
DEGs		(Identifier, bitscore) and descriptions	Mercator output
DEGs		Functions in	Mercator output
DEGs		Involved in	Mercator output
DEGs		Located in	Mercator output
DEGs		Expressed in	Mercator output
DEGs		Expressed during	Mercator output
DEGs		Contains IPRS domain	Mercator output
DEGs		Best A. thaliana hit	Mercator output
DEGs		Hits to best A. thaliana hit	Mercator output
References
Thimm, O., Bläsing, O., Gibon, Y., Nagel, A., Meyer, S., Krüger, P., ... & Stitt, M. (2004). MAPMAN: a user‐driven tool to display genomics data sets onto diagrams of metabolic pathways and other biological processes. The Plant Journal, 37(6), 914-939
Byrne SL, Nagy I, Pfeifer M, Armstead I, Swain S, Studer B, … & Asp T (2015) A synteny-based draft genome sequence of the forage grass Lolium perenne. The Plant Journal 84 (4):816-826

## Sheet: Statistics
Sample	Read pair count (untrimmed)	Trimmed read pair count (TRPC)	TRPC uniquely mapped	%TRPC uniquely mapped	TRPC : ryegrass genome	% TRPC : ryegrass genome	TRPC : ryegrass genes	% TRPC : ryegrass genes	TRPC : AR37 genome	TRPC : AR37 genome (non rRNA)	%TRPC : AR37 genome	TRPC : AR37 genes	%TRPC : AR37 genes
IP_H_Rep1	95491762	95446451	84335925	0.883594	83980538	0.995786	60990171	0.726242	355387	329757	0.00391004	302315	0.916781
IP_H_Rep2	96060778	96011569	86726552	0.903293	86285140	0.99491	56280652	0.652264	441412	410625	0.00473471	388749	0.946725
IP_H_Rep3	104415421	104362622	93103337	0.892114	92847658	0.997254	65218992	0.70243	255679	238473	0.00256138	219138	0.918922
IP_L_Rep1	83674227	83634753	74417066	0.889786	73953307	0.993768	54673384	0.739296	463759	451334	0.00606493	416822	0.923533
IP_L_Rep2	86089240	86049380	77113915	0.896159	77018441	0.998762	49652901	0.644688	95474	87755	0.00113799	83880	0.955843
IP_L_Rep3	78350766	78312266	69715232	0.890221	69437548	0.996017	59418273	0.855708	277684	184316	0.00264384	175441	0.951849
Ov_H_Rep1	88853890	88534822	76542977	0.864552	76380387	0.997876	63783937	0.835083	162590	112953	0.00147568	94681	0.838234
Ov_H_Rep2	84070932	83745599	71505652	0.853844	71369504	0.998096	67785496	0.949782	136148	91322	0.00127713	76701	0.839896
Ov_H_Rep3	92705995	92359837	81006854	0.877079	80926410	0.999007	71961903	0.889226	80444	41747	0.000515351	34926	0.836611
Ov_L_Rep1	79765074	79469345	69182541	0.870556	69126250	0.999186	56529810	0.817776	56291	32584	0.000470986	27202	0.834827
Ov_L_Rep2	74716838	74357193	62890280	0.845786	62829902	0.99904	60034050	0.955501	60378	14811	0.000235505	12502	0.844102
Ov_L_Rep3	86788284	86462398	74833290	0.865501	74738239	0.99873	53618297	0.717415	95051	50319	0.000672415	42168	0.838013
Ave_IP			8.0902e+07	0.892528	8.05871e+07	0.996083	5.77057e+07	0.720105	314899	283710	0.00350881	264391	0.935609
Ave_OV			7.26603e+07	0.862886	72561782	0.998656	6.22856e+07	0.860797	98483.7	57289.3	0.000774511	48030	0.838614

## Sheet: Counts
Gene model	IP_H_Rep1	IP_H_Rep2	IP_H_Rep3	IP_L_Rep1	IP_L_Rep2	IP_L_Rep3	Ov_H_Rep1	Ov_H_Rep2	Ov_H_Rep3	Ov_L_Rep1	Ov_L_Rep2	Ov_L_Rep3
maker-scaffold_0|ref0040988-exonerate_est2genome-gene-1.0	118	12	29	17	36	69	592	64	109	122	36	192
maker-scaffold_0|ref0040988-exonerate_est2genome-gene-1.1	0	1	1	3	0	1	8	6	4	8	8	8
maker-scaffold_0|ref0040988-exonerate_est2genome-gene-1.2	108	99	205	318	231	364	350	138	379	480	215	503
maker-scaffold_0|ref0040988-exonerate_est2genome-gene-2.0	0	2	2	0	0	0	1	0	0	0	0	0
maker-scaffold_0|ref0040988-exonerate_est2genome-gene-3.0	7	1	0	13	0	7	34	11	0	55	1	36
maker-scaffold_0|ref0040988-exonerate_est2genome-gene-3.1	1	0	0	1	3	0	9	1	4	4	3	2
maker-scaffold_0|ref0040988-exonerate_est2genome-gene-3.2	0	0	0	0	0	0	0	0	0	0	0	0
maker-scaffold_0|ref0040988-exonerate_est2genome-gene-3.3	3	12	4	2	0	2	0	0	0	0	1	0
maker-scaffold_1|ref0040986-exonerate_est2genome-gene-0.1	21	12	4	11	13	46	38	18	64	18	22	74
maker-scaffold_1|ref0040986-exonerate_est2genome-gene-0.2	16	0	2	5	15	25	36	12	21	11	3	24
maker-scaffold_1|ref0040986-exonerate_est2genome-gene-1.0	19484	22510	18723	18767	18572	23691	10071	11087	11296	9312	11412	10923
maker-scaffold_1|ref0040986-exonerate_est2genome-gene-1.1	847	1078	139	38	911	1183	2227	1638	1706	677	2545	1797
maker-scaffold_1|ref0040986-exonerate_est2genome-gene-1.2	42	43	0	42	0	31	90	49	1	71	0	37
maker-scaffold_1|ref0040986-exonerate_est2genome-gene-1.3	62	61	0	64	0	77	24	33	0	31	0	32
maker-scaffold_1|ref0040986-exonerate_est2genome-gene-2.0	11	7	19	25	6	10	17	57	59	48	14	18
maker-scaffold_1|ref0040986-exonerate_est2genome-gene-2.1	9320	10509	10624	10950	7503	12457	10743	9701	11111	12017	8303	10701
maker-scaffold_1|ref0040986-exonerate_est2genome-gene-4.0	0	2	1	17	7	15	2	1	4	5	4	7
maker-scaffold_1|ref0040986-exonerate_est2genome-gene-4.1	15	2	16	27	0	0	0	1	0	4	0	0
maker-scaffold_10|ref0042663-exonerate_est2genome-gene-0.0	0	1	0	0	0	0	0	0	0	1	0	0
maker-scaffold_10|ref0042663-exonerate_est2genome-gene-0.1	2074	2511	2082	2349	1775	2376	2031	2344	2313	1851	1680	1724
maker-scaffold_10|ref0042663-exonerate_est2genome-gene-0.2	19016	18170	17299	18796	15581	20730	21870	25340	17979	20346	21582	22412
maker-scaffold_10|ref0042663-exonerate_est2genome-gene-1.0	1	2	1	1	1	2	1	0	0	0	0	0
maker-scaffold_10|ref0042663-exonerate_est2genome-gene-1.1	0	0	1	0	0	1	1	0	1	0	1	0
maker-scaffold_10|ref0042663-exonerate_est2genome-gene-1.2	6742	13324	8814	7542	9634	10084	7633	7534	11843	7130	13715	9712
maker-scaffold_10|ref0042663-exonerate_est2genome-gene-2.0	1937	1981	1825	2282	1726	2588	3592	4681	3899	3546	3545	3418
maker-scaffold_10|ref0042663-exonerate_est2genome-gene-2.1	0	0	0	0	0	0	0	0	0	1	0	0
maker-scaffold_100|ref0001926-exonerate_est2genome-gene-0.0	7325	6892	7896	5820	6008	8461	3754	4843	4693	3278	4355	4309
maker-scaffold_100|ref0001926-exonerate_est2genome-gene-0.2	17730	19434	22196	12535	13258	18540	7041	12462	8518	5826	8095	10282
maker-scaffold_100|ref0001926-exonerate_est2genome-gene-0.3	0	2	4	2	1	0	2	1	2	2	1	0
maker-scaffold_100|ref0001926-exonerate_est2genome-gene-1.0	49389	25307	48204	35913	36941	34784	58780	76334	66230	50554	74375	59946
maker-scaffold_100|ref0001926-exonerate_est2genome-gene-1.2	0	0	0	0	3	1	0	0	0	0	1	0
maker-scaffold_100|ref0001926-exonerate_est2genome-gene-1.3	0	0	0	0	0	0	0	2	0	0	0	0
maker-scaffold_100|ref0001926-exonerate_est2genome-gene-1.4	87	63	47	64	33	75	1132	958	199	1535	1454	830
maker-scaffold_1000|ref0001976-exonerate_est2genome-gene-0.0	0	0	0	0	1	0	0	0	0	0	0	0
maker-scaffold_1000|ref0001976-exonerate_est2genome-gene-0.1	1	0	0	0	0	0	1	0	1	0	0	0
maker-scaffold_1000|ref0001976-exonerate_est2genome-gene-0.10	30	23	19	6	895	15	85	82	43	12	1250	30
maker-scaffold_1000|ref0001976-exonerate_est2genome-gene-0.11	6349	5938	6933	6155	6336	6952	3433	3534	3649	2591	3482	3637
maker-scaffold_1000|ref0001976-exonerate_est2genome-gene-0.12	13	6	6	14	3	10	58	30	83	34	12	56
maker-scaffold_1000|ref0001976-exonerate_est2genome-gene-0.2	145	90	125	137	131	130	6	1	1	1	1	2
maker-scaffold_1000|ref0001976-exonerate_est2genome-gene-0.3	1737	1350	1505	1833	905	1954	24	1	6	6	2	23
maker-scaffold_1000|ref0001976-exonerate_est2genome-gene-0.4	2847	2575	2687	2253	2220	2501	4413	3210	4646	3473	3702	3093
maker-scaffold_1000|ref0001976-exonerate_est2genome-gene-0.6	0	0	0	5	0	0	0	0	0	0	1	0
maker-scaffold_1000|ref0001976-exonerate_est2genome-gene-0.7	16	31	16	1	4	14	2154	3173	2972	2331	43	543
maker-scaffold_1000|ref0001976-exonerate_est2genome-gene-0.8	374	253	313	297	228	310	622	219	533	337	215	252
maker-scaffold_1000|ref0001976-exonerate_est2genome-gene-0.9	219	207	621	418	654	298	354	484	951	516	764	416
maker-scaffold_10002|ref0012907-exonerate_est2genome-gene-0.0	112	19	51	21	25	33	67	43	24	32	23	21
maker-scaffold_10003|ref0012908-exonerate_est2genome-gene-0.0	136	289	288	148	216	558	23	19	14	12	14	26
maker-scaffold_10004|ref0012901-exonerate_est2genome-gene-0.0	0	0	1	0	1	0	0	0	0	0	1	0
maker-scaffold_10004|ref0012901-exonerate_est2genome-gene-0.1	8	4	0	4	10	4	21	1	0	7	2	3
maker-scaffold_10004|ref0012901-exonerate_est2genome-gene-0.2	4809	4931	5707	4250	3201	4556	2752	2440	3245	2302	2586	2087
maker-scaffold_10005|ref0012902-exonerate_est2genome-gene-0.0	0	0	0	0	0	0	2	3	7	37	21	1
maker-scaffold_10006|ref0012903-exonerate_est2genome-gene-0.0	7870	7017	6578	6797	5763	6093	8144	8203	8120	6408	10818	7712
maker-scaffold_10007|ref0012904-exonerate_est2genome-gene-0.0	474	374	590	526	471	641	728	620	1012	468	724	716
maker-scaffold_10009|ref0012911-exonerate_est2genome-gene-0.0	2984	2416	3642	2498	2398	2290	1287	1101	1622	921	1505	1047
maker-scaffold_1001|ref0001975-exonerate_est2genome-gene-0.0	157	193	190	298	223	312	270	237	280	385	376	336
maker-scaffold_1001|ref0001975-exonerate_est2genome-gene-0.1	5	9	4	6	6	8	217	333	348	275	192	236
maker-scaffold_1001|ref0001975-exonerate_est2genome-gene-0.2	4545	5385	9256	4745	7872	10921	9868	8803	15231	7733	14029	13374
maker-scaffold_1001|ref0001975-exonerate_est2genome-gene-0.3	767	849	1112	843	1231	1073	379	356	744	362	849	608
maker-scaffold_1001|ref0001975-exonerate_est2genome-gene-0.4	0	0	1	0	0	0	0	0	1	0	0	0
maker-scaffold_10011|ref0043397-exonerate_est2genome-gene-0.0	7681	6171	7765	6288	5890	5426	4468	4622	4753	3415	4378	4041
maker-scaffold_10012|ref0043396-exonerate_est2genome-gene-0.0	180	163	227	181	200	185	190	199	212	144	246	201
maker-scaffold_10012|ref0043396-exonerate_est2genome-gene-0.1	567	974	608	660	530	456	853	751	1081	699	788	543
maker-scaffold_10012|ref0043396-exonerate_est2genome-gene-0.2	224	328	208	253	142	121	249	239	306	235	240	145
maker-scaffold_10014|ref0043402-exonerate_est2genome-gene-0.0	299	316	367	158	204	385	216	147	197	141	188	114
maker-scaffold_10014|ref0043402-exonerate_est2genome-gene-0.1	105	104	122	198	89	146	601	394	911	476	506	469
maker-scaffold_10018|ref0043405-exonerate_est2genome-gene-0.0	0	1	7	1	1	11	3	0	0	0	1	2
maker-scaffold_10018|ref0043405-exonerate_est2genome-gene-0.1	2984	1133	2987	1818	2552	4063	4121	1752	4661	2857	3462	4799
maker-scaffold_10019|ref0043404-exonerate_est2genome-gene-0.0	2932	2053	2907	2114	1798	2014	1386	2077	1598	967	1680	1232
maker-scaffold_10019|ref0043404-exonerate_est2genome-gene-0.1	4797	4526	5460	4386	3739	4061	3947	3724	4314	3369	3353	3248
maker-scaffold_1002|ref0001974-exonerate_est2genome-gene-0.0	1	4	0	0	0	1	0	0	0	0	0	0
maker-scaffold_10020|ref0000388-exonerate_est2genome-gene-0.0	5	21	0	14	6	6	1	7	0	1	1	2
maker-scaffold_10020|ref0000388-exonerate_est2genome-gene-0.1	197	150	164	139	162	164	536	640	649	624	452	411
maker-scaffold_10022|ref0000386-exonerate_est2genome-gene-0.0	194	156	167	362	259	412	311	499	441	242	771	436
maker-scaffold_10022|ref0000386-exonerate_est2genome-gene-0.1	11154	8555	9353	9689	10048	11468	51127	62768	86142	52738	51619	47612
maker-scaffold_10023|ref0000387-exonerate_est2genome-gene-0.0	7	22	7	8	18	45	298	749	243	572	114	180
maker-scaffold_1003|ref0001973-exonerate_est2genome-gene-0.0	7	25	110	18	11	25	3038	3453	4795	1233	2601	1901
maker-scaffold_10030|ref0030940-exonerate_est2genome-gene-0.0	2	0	0	0	7	15	15	8	3	10	41	14
maker-scaffold_10031|ref0030939-exonerate_est2genome-gene-0.0	1566	1380	1219	1725	1242	1426	2256	1998	1713	2549	2177	1612
maker-scaffold_10031|ref0030939-exonerate_est2genome-gene-0.1	1	0	3	0	2	1	3	1	4	7	1	1
maker-scaffold_10032|ref0040007-exonerate_est2genome-gene-0.0	269	300	193	254	193	284	439	412	370	359	408	436
maker-scaffold_10033|ref0030941-exonerate_est2genome-gene-0.0	28	12	6	16	5	10	88	22	31	75	46	32
maker-scaffold_10034|ref0030944-exonerate_est2genome-gene-0.0	28	21	63	25	44	22	34	17	150	26	36	12
maker-scaffold_10035|ref0030943-exonerate_est2genome-gene-0.0	12947	13804	16766	19883	27820	24759	40083	49175	42574	41363	66127	53892
maker-scaffold_10038|ref0030937-exonerate_est2genome-gene-0.0	44	216	35	21	74	26	78	139	54	43	105	32
maker-scaffold_1004|ref0001980-exonerate_est2genome-gene-0.0	6032	5249	7286	5064	4793	5350	2879	3383	3698	2560	4287	3088
maker-scaffold_1004|ref0001980-exonerate_est2genome-gene-0.1	5002	6592	4748	5153	3651	5318	4644	3827	4957	4054	3131	3313
maker-scaffold_1004|ref0001980-exonerate_est2genome-gene-0.2	7957	6658	6841	6381	5141	6805	4522	4333	5010	3747	4223	3831
maker-scaffold_1004|ref0001980-exonerate_est2genome-gene-0.3	0	0	0	0	19	0	0	0	0	2	12	0
maker-scaffold_1004|ref0001980-exonerate_est2genome-gene-0.4	1723	2100	1913	2035	1978	0	2455	1841	2711	2143	2484	5
maker-scaffold_10042|ref0036339-exonerate_est2genome-gene-0.0	0	0	0	0	0	0	0	0	4	1	0	0
maker-scaffold_10043|ref0036340-exonerate_est2genome-gene-0.0	7572	6826	6965	6589	5391	7744	5541	4814	5572	4403	4644	4200
maker-scaffold_10043|ref0036340-exonerate_est2genome-gene-0.1	1	10	6	4	11	7	4	1	11	17	38	6
maker-scaffold_10043|ref0036340-exonerate_est2genome-gene-0.2	1047	1014	1672	874	635	1433	1846	2767	4153	1616	1058	1774
maker-scaffold_10049|ref0036346-exonerate_est2genome-gene-0.0	2734	2086	2825	2139	1798	1894	3266	2645	3805	2697	2794	2222
maker-scaffold_10049|ref0036346-exonerate_est2genome-gene-0.1	157	9	520	210	634	650	32	78	13	20	21	57
maker-scaffold_1005|ref0001979-exonerate_est2genome-gene-0.0	5459	5955	5285	5504	3805	3801	4151	3064	2455	3374	2312	1471
maker-scaffold_1005|ref0001979-exonerate_est2genome-gene-0.1	4252	4445	4401	4206	3580	4541	4447	1864	5666	3607	3563	2812
maker-scaffold_1005|ref0001979-exonerate_est2genome-gene-0.2	5695	5155	5454	5267	4125	5885	623	697	861	493	1552	1493
maker-scaffold_1005|ref0001979-exonerate_est2genome-gene-0.3	0	0	0	0	0	0	0	0	0	0	0	0
maker-scaffold_10051|ref0018386-exonerate_est2genome-gene-0.0	115	82	125	645	969	1118	96	38	83	234	619	600
maker-scaffold_10051|ref0018386-exonerate_est2genome-gene-0.1	0	0	0	1319	2118	2307	175	4	7	1430	3564	4169
maker-scaffold_10055|ref0018382-exonerate_est2genome-gene-0.0	0	0	0	0	0	1	0	9	1	1	0	1
maker-scaffold_10055|ref0018382-exonerate_est2genome-gene-0.1	4668	5177	5518	4902	5138	5556	12827	14079	14707	11330	11582	11324
maker-scaffold_10058|ref0018379-exonerate_est2genome-gene-0.0	1	12	31	11	12	3	6	154	8	96	8	4
maker-scaffold_10059|ref0018378-exonerate_est2genome-gene-0.0	17888	26568	18135	19226	14548	22248	34118	24078	21198	28460	17745	18846
maker-scaffold_10059|ref0018378-exonerate_est2genome-gene-0.2	562	99	63	72	0	131	292	53	157	124	4	43
maker-scaffold_1006|ref0001978-exonerate_est2genome-gene-0.0	3	6	1	1	1	3	2	9	3	4	5	5
maker-scaffold_1006|ref0001978-exonerate_est2genome-gene-0.1	629	573	504	673	724	869	1866	1823	2109	1434	1942	2050
maker-scaffold_10065|ref0023922-exonerate_est2genome-gene-0.0	1	1	0	0	0	0	8	3	12	0	1	0
maker-scaffold_10066|ref0023919-exonerate_est2genome-gene-0.0	4743	3801	5036	3693	3479	3647	3616	4382	4956	3091	4225	3179
maker-scaffold_10069|ref0023928-exonerate_est2genome-gene-0.0	2428	2345	2802	2108	2006	2015	1921	2016	2232	1707	2326	1595
maker-scaffold_1007|ref0001977-exonerate_est2genome-gene-0.0	51	17	19	32	23	15	507	2004	1427	1296	103	134
maker-scaffold_1007|ref0001977-exonerate_est2genome-gene-0.1	73	40	67	98	69	105	186	243	281	196	389	301
maker-scaffold_10070|ref0005834-exonerate_est2genome-gene-0.0	0	2	7	0	24	7	45	19	10	41	15	1
maker-scaffold_10072|ref0005836-exonerate_est2genome-gene-0.0	1686	1798	1822	1466	1308	1884	2269	1874	2469	1817	1676	1442
maker-scaffold_10073|ref0005835-exonerate_est2genome-gene-0.0	925	972	464	943	646	714	107	97	39	111	230	147
maker-scaffold_10073|ref0005835-exonerate_est2genome-gene-0.1	19	14	16	9	69	7	20	26	4	25	223	45
maker-scaffold_10074|ref0005830-exonerate_est2genome-gene-0.0	8587	9107	10810	10302	9155	10199	11092	8921	10846	9398	12577	8122
maker-scaffold_10074|ref0005830-exonerate_est2genome-gene-0.1	1684	1792	1997	1579	1578	1573	3097	4389	4103	3226	3170	2635
maker-scaffold_10076|ref0005832-exonerate_est2genome-gene-0.0	266	79	144	107	40	38	35	16	28	55	8	13
maker-scaffold_10076|ref0005832-exonerate_est2genome-gene-0.1	0	0	0	0	0	0	0	2	0	0	0	0
maker-scaffold_10076|ref0005832-exonerate_est2genome-gene-0.2	124	139	180	169	151	148	61	104	83	48	103	118
maker-scaffold_10078|ref0005838-exonerate_est2genome-gene-0.0	4	2	4	0	2	0	11	1	5	0	3	0
maker-scaffold_10078|ref0005838-exonerate_est2genome-gene-0.1	1769	1477	2953	1611	2505	1668	696	780	1288	580	1445	795
maker-scaffold_10078|ref0005838-exonerate_est2genome-gene-0.2	3599	4016	9392	3460	6458	2870	2231	1672	6680	1820	5129	2121
maker-scaffold_10079|ref0005837-exonerate_est2genome-gene-0.0	0	0	0	0	0	0	0	0	1	0	0	0
maker-scaffold_1008|ref0001983-exonerate_est2genome-gene-0.0	9336	8126	8763	6934	6616	10111	6170	6780	5705	3732	5355	5221
maker-scaffold_1008|ref0001983-exonerate_est2genome-gene-0.1	44	308	213	162	117	181	311	212	450	414	414	426
maker-scaffold_1008|ref0001983-exonerate_est2genome-gene-0.2	1	0	0	0	0	0	0	0	0	0	0	0
maker-scaffold_1008|ref0001983-exonerate_est2genome-gene-0.3	0	1	0	1	0	0	1	1	2	3	0	0
maker-scaffold_1008|ref0001983-exonerate_est2genome-gene-0.4	3	2	2	4	2	2	44	32	36	51	41	18
maker-scaffold_10085|ref0011254-exonerate_est2genome-gene-0.0	223	174	3758	1059	209	64	206	137	403	148	233	359
maker-scaffold_10089|ref0011252-exonerate_est2genome-gene-0.0	197	322	179	171	129	120	175	223	158	121	136	68
maker-scaffold_1009|ref0001982-exonerate_est2genome-gene-0.0	46	38	78	40	64	39	4758	5469	4332	7911	5800	2775
maker-scaffold_1009|ref0001982-exonerate_est2genome-gene-0.1	0	0	2	0	0	0	166	282	652	146	43	123
maker-scaffold_10090|ref0041683-exonerate_est2genome-gene-0.0	0	0	1	0	0	0	3468	4622	1848	2410	1958	2145
maker-scaffold_10091|ref0041682-exonerate_est2genome-gene-0.0	314	264	316	249	278	199	557	630	708	424	403	271
maker-scaffold_10091|ref0041682-exonerate_est2genome-gene-0.1	1987	1351	2771	1876	1344	1395	2821	2313	3695	2340	3176	1943
maker-scaffold_10091|ref0041682-exonerate_est2genome-gene-0.2	3880	2804	2682	2525	2671	2254	8273	5857	12375	6427	6083	2413
maker-scaffold_10093|ref0041680-exonerate_est2genome-gene-0.0	37	17	13	19	16	16	188	82	116	118	79	100
maker-scaffold_10095|ref0041686-exonerate_est2genome-gene-0.0	3558	3589	2899	2864	1948	2783	2161	3123	2876	2009	2426	2214
maker-scaffold_10096|ref0041685-exonerate_est2genome-gene-0.0	15	62	69	41	187	226	23	75	121	34	432	260
maker-scaffold_10097|ref0041684-exonerate_est2genome-gene-0.0	1771	2080	1994	2043	1719	2280	1946	1113	2548	1795	2037	1651
maker-scaffold_10097|ref0041684-exonerate_est2genome-gene-0.1	0	0	0	0	1	0	5	6	0	3	1	1
maker-scaffold_10097|ref0041684-exonerate_est2genome-gene-0.2	1366	1603	1836	1425	1455	1450	1910	2160	2515	1943	2238	1794
maker-scaffold_10097|ref0041684-exonerate_est2genome-gene-0.3	10109	7957	9904	7934	10302	10006	6715	8545	7338	5438	8500	7532
maker-scaffold_10098|ref0041679-exonerate_est2genome-gene-0.1	5	0	0	0	0	0	12	0	0	1	3	16
maker-scaffold_101|ref0001927-exonerate_est2genome-gene-0.0	5	11	8	1	7	5	8	5	1	1	3	1
maker-scaffold_101|ref0001927-exonerate_est2genome-gene-0.1	138	154	21	142	101	466	107	145	24	128	124	536
maker-scaffold_101|ref0001927-exonerate_est2genome-gene-0.2	36	30	1	7	34	9	4	7	0	6	12	5
maker-scaffold_101|ref0001927-exonerate_est2genome-gene-1.0	13024	9577	15046	10101	9501	8941	8066	8636	8743	6822	10427	6704
maker-scaffold_101|ref0001927-exonerate_est2genome-gene-1.1	120	7	95	161	117	8	89	50	95	127	176	13
maker-scaffold_101|ref0001927-exonerate_est2genome-gene-1.2	1223	1505	1678	1269	1298	1264	1720	2174	1816	1974	1359	1235
maker-scaffold_101|ref0001927-exonerate_est2genome-gene-1.3	1216	825	1178	1048	1211	915	862	763	894	845	1090	753
maker-scaffold_101|ref0001927-exonerate_est2genome-gene-1.4	214	176	146	168	154	294	837	555	797	786	458	413
maker-scaffold_101|ref0001927-exonerate_est2genome-gene-1.5	1675	1628	1653	1820	1366	1509	2289	1911	3031	2521	2647	2359
maker-scaffold_101|ref0001927-exonerate_est2genome-gene-1.6	1978	1690	1463	1277	1585	1334	1765	1404	1183	907	1598	1028
maker-scaffold_1010|ref0032513-exonerate_est2genome-gene-0.0	2594	2613	2767	2301	2400	3022	974	1265	1396	951	1563	1580
maker-scaffold_1010|ref0032513-exonerate_est2genome-gene-0.1	1	1	0	0	0	0	0	0	0	0	0	1
maker-scaffold_10101|ref0010471-exonerate_est2genome-gene-0.0	11	8	0	7	3	2	2	1	0	1	4	2
maker-scaffold_10103|ref0021036-exonerate_est2genome-gene-0.0	3188	3793	2843	3655	2916	4385	6604	6211	5413	5348	5532	6397
maker-scaffold_10103|ref0021036-exonerate_est2genome-gene-0.1	0	34	26	25	31	15	7	42	22	27	42	6
maker-scaffold_10104|ref0010435-exonerate_est2genome-gene-0.0	276	236	225	281	187	338	213	191	176	171	90	122
maker-scaffold_10104|ref0010435-exonerate_est2genome-gene-0.1	4921	6299	5244	4957	4121	4922	4902	3174	5207	3866	4424	3632
maker-scaffold_10104|ref0010435-exonerate_est2genome-gene-0.2	3	6	6	4	0	10	23	51	20	28	16	32
maker-scaffold_10104|ref0010435-exonerate_est2genome-gene-0.3	5498	6455	6852	6641	5323	6231	6922	7590	10787	7262	7078	5581
maker-scaffold_10106|ref0028932-exonerate_est2genome-gene-0.0	3797	3999	3165	2866	3255	4360	2350	3190	2829	1638	2253	2595
maker-scaffold_10106|ref0028932-exonerate_est2genome-gene-0.1	0	0	0	0	1	0	0	0	0	0	0	0
maker-scaffold_10107|ref0028931-exonerate_est2genome-gene-0.0	1	1	4	0	6	0	0	0	0	0	0	0
maker-scaffold_10109|ref0021028-exonerate_est2genome-gene-0.0	64	5	27	26	89	21	34	33	61	18	176	36
maker-scaffold_10110|ref0038951-exonerate_est2genome-gene-0.0	51751	50716	57227	52765	43238	55868	22361	25711	25242	20102	23803	22673
maker-scaffold_10110|ref0038951-exonerate_est2genome-gene-0.1	0	0	0	0	0	0	0	0	0	0	0	1
maker-scaffold_10111|ref0038952-exonerate_est2genome-gene-0.0	140	121	224	237	130	276	465	362	144	258	260	167
maker-scaffold_10111|ref0038952-exonerate_est2genome-gene-0.1	83	68	40	66	51	71	68	130	50	97	105	115
maker-scaffold_10111|ref0038952-exonerate_est2genome-gene-0.2	778	867	760	825	608	936	692	970	1014	868	793	806
maker-scaffold_10114|ref0038947-exonerate_est2genome-gene-0.0	1479	1265	1381	1228	1169	1703	3934	4656	5214	3486	3006	3116
maker-scaffold_10114|ref0038947-exonerate_est2genome-gene-0.1	16898	13774	14449	13564	11821	16099	2244	2398	1238	1828	3643	3248
maker-scaffold_10117|ref0038946-exonerate_est2genome-gene-0.0	46	65	74	40	62	46	261	343	492	157	235	213
maker-scaffold_10117|ref0038946-exonerate_est2genome-gene-0.1	2162	1307	1787	2000	1793	2435	5356	6701	6905	4510	3772	3858
maker-scaffold_10118|ref0038943-exonerate_est2genome-gene-0.0	3	2	10	13	539	90	8	1	15	8	587	60
maker-scaffold_10119|ref0038944-exonerate_est2genome-gene-0.0	8410	10479	8435	8134	6880	9147	5645	6500	6539	4857	5490	4917
maker-scaffold_1012|ref0032515-exonerate_est2genome-gene-0.0	626	944	751	571	699	621	2678	2135	3444	2543	1690	1136
maker-scaffold_10121|ref0033463-exonerate_est2genome-gene-0.0	26811	23397	31227	26129	23846	22223	10179	9372	11646	9615	11975	10135
maker-scaffold_10121|ref0033463-exonerate_est2genome-gene-0.1	625	660	726	669	622	635	308	214	503	300	437	311
maker-scaffold_10122|ref0033462-exonerate_est2genome-gene-0.0	6119	5354	6042	5827	4560	5561	7643	7203	8754	6752	5673	5318
maker-scaffold_10129|ref0033471-exonerate_est2genome-gene-0.0	2516	2298	2764	1749	1886	2187	2553	4037	3479	1932	3106	2918
maker-scaffold_10129|ref0033471-snap-gene-0.13	0	0	0	0	0	0	0	0	0	0	0	0
maker-scaffold_1013|ref0032516-exonerate_est2genome-gene-0.0	178	187	229	214	149	107	148	163	147	138	155	83
maker-scaffold_1013|ref0032516-exonerate_est2genome-gene-0.1	1651	1627	2184	1627	1751	1964	1636	1776	2356	1448	1894	1529
maker-scaffold_1013|ref0032516-exonerate_est2genome-gene-0.2	367	299	284	342	199	753	397	500	150	211	250	225
maker-scaffold_1013|ref0032516-exonerate_est2genome-gene-0.3	0	4	1	0	0	1	0	5	4	0	1	2
maker-scaffold_1013|ref0032516-exonerate_est2genome-gene-0.4	0	1	1	0	0	0	95	323	83	272	55	47
maker-scaffold_1013|ref0032516-exonerate_est2genome-gene-0.5	2	2	1	1	0	3	22	36	49	46	52	10
maker-scaffold_10130|ref0018131-exonerate_est2genome-gene-0.0	940	841	811	904	460	481	857	602	862	690	528	401
maker-scaffold_10130|ref0018131-exonerate_est2genome-gene-0.1	63	133	99	42	115	208	104	210	127	72	235	112
maker-scaffold_10132|ref0018134-exonerate_est2genome-gene-0.0	0	0	0	0	0	0	0	0	0	0	0	1
maker-scaffold_10132|ref0018134-exonerate_est2genome-gene-0.1	0	4	0	6	0	1	0	6	0	1	0	5
maker-scaffold_10133|ref0018135-exonerate_est2genome-gene-0.0	29	1	18	0	0	1	20	1	21	1	0	3
maker-scaffold_10134|ref0018136-exonerate_est2genome-gene-0.0	431	220	770	507	206	286	207	100	271	360	209	131
maker-scaffold_10134|ref0018136-exonerate_est2genome-gene-0.1	7	0	227	0	0	230	4	1	409	1	0	219
maker-scaffold_10138|ref0018104-exonerate_est2genome-gene-0.0	1761	3072	184	2830	2621	3497	594	348	94	612	738	598
maker-scaffold_1014|ref0032509-exonerate_est2genome-gene-0.0	0	0	2	0	0	0	0	0	1	1	3	4
maker-scaffold_1014|ref0032509-exonerate_est2genome-gene-0.1	2521	2381	2489	2368	2145	2793	2911	2393	2673	2387	2898	2307
maker-scaffold_1014|ref0032509-exonerate_est2genome-gene-0.2	6896	5625	10108	5126	6046	5004	4312	6417	6496	4466	5742	4637
maker-scaffold_10140|ref0046076-exonerate_est2genome-gene-0.0	2599	1901	2648	2045	1682	2140	3444	6903	5507	3794	4436	3108
maker-scaffold_10141|ref0046075-exonerate_est2genome-gene-0.0	0	6	2	0	2	1	0	0	0	0	0	0
maker-scaffold_10142|ref0046078-exonerate_est2genome-gene-0.0	30765	29539	31482	25585	22685	22885	7756	10179	10546	7382	10064	7906
maker-scaffold_10143|ref0033507-exonerate_est2genome-gene-0.0	6	3	5	8	11	5	26	8	9	35	49	24
maker-scaffold_10145|ref0033991-exonerate_est2genome-gene-0.0	274	355	353	244	157	413	232	305	318	168	238	279
maker-scaffold_10148|ref0034005-exonerate_est2genome-gene-0.0	4183	3899	4520	3305	3024	5451	1969	2243	2129	1593	1906	3156
maker-scaffold_10148|ref0034005-exonerate_est2genome-gene-0.1	2673	2337	2674	2195	2061	2315	4388	3329	5227	3358	3498	2443
maker-scaffold_10148|ref0034005-exonerate_est2genome-gene-0.2	733	826	555	825	537	651	1634	1445	1778	1331	1386	842
maker-scaffold_1015|ref0032510-exonerate_est2genome-gene-0.0	1487	1521	1459	1465	1656	1546	791	899	1072	640	1058	910
maker-scaffold_1015|ref0032510-exonerate_est2genome-gene-0.1	48329	32354	59691	40695	40408	34473	5567	7612	6015	4447	8611	8716
maker-scaffold_1015|ref0032510-exonerate_est2genome-gene-0.2	0	0	0	0	0	1	0	0	5	0	1	0
maker-scaffold_1015|ref0032510-exonerate_est2genome-gene-0.3	4830	4594	5664	4631	4233	4286	8215	10171	11008	7161	7674	8408
maker-scaffold_1015|ref0032510-exonerate_est2genome-gene-0.4	3978	3908	4053	3005	3477	5157	3872	3839	4234	3342	3972	3439
maker-scaffold_10150|ref0044835-exonerate_est2genome-gene-0.0	10792	9113	12484	7743	7066	6387	3198	2786	4091	2375	3756	2905
maker-scaffold_10150|ref0044835-exonerate_est2genome-gene-0.1	1383	1268	1570	1285	1351	1327	2012	1857	2081	1606	1679	1427
maker-scaffold_10150|ref0044835-exonerate_est2genome-gene-0.2	1	0	0	0	30	27	0	0	0	0	28	25
maker-scaffold_10150|ref0044835-exonerate_est2genome-gene-0.3	0	0	0	0	127	230	0	0	0	0	131	164
maker-scaffold_10151|ref0044837-exonerate_est2genome-gene-0.0	7295	7029	6697	5729	5657	6884	4007	4978	5052	3838	4291	3755
maker-scaffold_10151|ref0044837-exonerate_est2genome-gene-0.1	1212	1233	1945	1813	1246	1618	519	345	818	530	703	766
maker-scaffold_10151|ref0044837-exonerate_est2genome-gene-0.2	596	709	797	648	690	604	1552	1936	2673	1257	1648	1467
maker-scaffold_10152|ref0044833-exonerate_est2genome-gene-0.0	2	1	1	1	3	7	1	1	3	3	1	1
maker-scaffold_10157|ref0027897-exonerate_est2genome-gene-0.0	7	3	1	5	0	7	20	8	31	22	0	10
maker-scaffold_10159|ref0015572-exonerate_est2genome-gene-0.0	0	0	0	0	0	0	2	11	2	444	1	1
maker-scaffold_1016|ref0032511-exonerate_est2genome-gene-0.1	17	39	14	39	121	14	0	3	3	3	1	3
maker-scaffold_1016|ref0032511-exonerate_est2genome-gene-0.2	24	50	23	32	254	35	0	6	2	3	1	4
maker-scaffold_1016|ref0032511-exonerate_est2genome-gene-0.3	0	0	0	1	0	0	0	0	0	0	0	3
maker-scaffold_1016|ref0032511-exonerate_est2genome-gene-0.4	0	0	1	0	0	0	0	0	3	1	0	2
maker-scaffold_10160|ref0046581-exonerate_est2genome-gene-0.0	37399	45327	44671	37263	37065	43353	25593	24904	31338	23139	34043	19744
maker-scaffold_10162|ref0010289-exonerate_est2genome-gene-0.0	3688	2068	3366	2444	2343	1864	2206	991	2233	1534	1934	1430
maker-scaffold_10163|ref0012562-exonerate_est2genome-gene-0.0	0	36	0	0	0	0	0	50	55	52	0	52
maker-scaffold_10165|ref0012580-exonerate_est2genome-gene-0.0	108	131	55	96	82	89	1002	601	2279	1225	899	839
maker-scaffold_10166|ref0012578-exonerate_est2genome-gene-0.0	5827	6433	6532	4954	4676	7256	4724	6327	5919	4287	4797	4278
maker-scaffold_10167|ref0012572-exonerate_est2genome-gene-0.0	6241	5601	5615	5698	4736	5728	5203	4640	5033	3930	3643	3529
maker-scaffold_10168|ref0010283-exonerate_est2genome-gene-0.0	2	6	0	1	1	4	1921	1535	2220	1147	2000	1945
maker-scaffold_10169|ref0010282-exonerate_est2genome-gene-0.0	87	40	86	44	302	123	1258	815	522	725	1803	336
maker-scaffold_10169|ref0010282-exonerate_est2genome-gene-0.1	8	1	9	4	20	17	19	28	4	16	24	14
maker-scaffold_10169|ref0010282-exonerate_est2genome-gene-0.2	8	3	10	8	15	14	9	45	4	13	64	18
maker-scaffold_1017|ref0032512-exonerate_est2genome-gene-0.0	2847	2004	3307	1766	1500	331	3315	1357	2634	1366	1065	176
maker-scaffold_1017|ref0032512-exonerate_est2genome-gene-0.1	5200	4583	4088	4016	3241	4603	3054	2446	2456	2084	2933	3211
maker-scaffold_10171|ref0028228-exonerate_est2genome-gene-0.0	6918	9739	9460	356	1073	143	6738	5602	10819	1166	1601	50
maker-scaffold_10171|ref0028228-exonerate_est2genome-gene-0.1	16447	13488	19225	13022	13035	11988	6343	5812	6957	5561	6537	5416
maker-scaffold_10173|ref0023595-exonerate_est2genome-gene-0.0	0	0	0	0	2	0	0	0	0	0	0	0
maker-scaffold_10174|ref0028223-exonerate_est2genome-gene-0.0	2514	1987	2826	2339	2298	2493	6491	6624	9149	5740	5727	5397
maker-scaffold_10175|ref0028224-exonerate_est2genome-gene-0.0	0	0	0	0	0	0	0	0	1	0	0	0
maker-scaffold_10175|ref0028224-exonerate_est2genome-gene-0.1	225	333	188	288	331	283	674	1416	833	782	1223	929
maker-scaffold_10175|ref0028224-exonerate_est2genome-gene-0.2	5007	4061	5259	4917	4296	4491	2251	3552	2543	2022	2705	2429
maker-scaffold_10177|ref0023589-exonerate_est2genome-gene-0.0	0	10	6	29	14	3	7	3	2	8	7	6
maker-scaffold_10178|ref0040596-exonerate_est2genome-gene-0.0	26	31	59	44	131	51	7	7	38	21	61	26
maker-scaffold_10178|ref0040596-exonerate_est2genome-gene-0.1	0	0	0	0	0	0	0	2	2	0	0	0
maker-scaffold_1018|ref0032507-exonerate_est2genome-gene-0.0	45	61	51	79	28	32	73	111	133	83	78	66
maker-scaffold_1018|ref0032507-exonerate_est2genome-gene-0.1	3	6	2	1	1	3	0	2	0	0	0	0
maker-scaffold_1018|ref0032507-exonerate_est2genome-gene-0.2	1150	1039	1135	868	824	1155	1039	844	1170	696	924	824
maker-scaffold_1018|ref0032507-snap-gene-0.17	0	0	0	0	0	0	0	1	0	1	0	0
maker-scaffold_10180|ref0022843-exonerate_est2genome-gene-0.0	0	0	0	0	1	0	0	0	0	0	0	0
maker-scaffold_10183|ref0022844-exonerate_est2genome-gene-0.0	1286	1080	1252	1169	904	1147	2202	2089	2051	1738	1845	1732
maker-scaffold_10183|ref0022844-exonerate_est2genome-gene-0.1	0	0	0	0	0	0	0	0	0	0	0	1
maker-scaffold_10184|ref0022839-exonerate_est2genome-gene-0.0	474	294	594	439	527	568	573	642	583	699	739	1237
maker-scaffold_10184|ref0022839-exonerate_est2genome-gene-0.1	2870	2496	3037	2774	2420	3266	1347	1323	1261	1273	1468	1337
maker-scaffold_10189|ref0022846-exonerate_est2genome-gene-0.0	337	1287	378	581	6039	632	127	237	140	154	6103	250
maker-scaffold_10189|ref0022846-exonerate_est2genome-gene-0.1	2	6	10	16	8	2	0	0	3	2	1	0
maker-scaffold_10189|ref0022846-exonerate_est2genome-gene-0.2	20	17	62	32	7	19	79	48	35	88	44	28
maker-scaffold_1019|ref0032508-exonerate_est2genome-gene-0.0	0	1	0	0	0	0	0	1	0	0	1	0
maker-scaffold_1019|ref0032508-exonerate_est2genome-gene-0.2	1019	838	1185	1105	1001	1396	164	256	210	154	269	363
maker-scaffold_1019|ref0032508-exonerate_est2genome-gene-0.3	73	63	134	114	148	88	52	85	122	145	126	44
maker-scaffold_1019|ref0032508-exonerate_est2genome-gene-0.4	0	1	1	0	0	0	0	0	0	0	0	0
maker-scaffold_1019|ref0032508-exonerate_est2genome-gene-0.5	1116	695	945	811	639	635	75	56	57	55	67	42
maker-scaffold_1019|ref0032508-exonerate_est2genome-gene-0.6	237	394	417	428	333	294	112	107	180	120	134	155
maker-scaffold_10190|ref0040647-exonerate_est2genome-gene-0.0	3399	2901	3403	2629	2677	2807	3225	3145	3759	2396	2908	2435
maker-scaffold_10190|ref0040647-exonerate_est2genome-gene-0.1	1323	1336	829	1200	1239	1396	1311	1719	709	1135	797	855
maker-scaffold_10190|ref0040647-exonerate_est2genome-gene-0.2	277	174	130	237	328	240	322	480	130	242	190	224
maker-scaffold_10193|ref0040646-exonerate_est2genome-gene-0.0	0	0	0	0	0	0	0	0	0	0	0	0
maker-scaffold_10196|ref0040641-exonerate_est2genome-gene-0.0	3483	5042	4064	4957	4087	4573	7440	6936	8835	7297	7149	6936
maker-scaffold_10196|ref0040641-exonerate_est2genome-gene-0.1	4789	7538	6882	4219	3226	6031	3956	4698	6935	4701	4060	4435
maker-scaffold_10196|ref0040641-exonerate_est2genome-gene-0.2	43	36	15	9	12	16	69	32	82	67	58	71
maker-scaffold_10196|ref0040641-exonerate_est2genome-gene-0.3	0	2	0	14	43	23	1	5	0	18	54	27
maker-scaffold_10197|ref0040642-exonerate_est2genome-gene-0.0	4153	6559	4153	4216	3958	4378	3718	3912	4996	4131	3835	2428
maker-scaffold_10197|ref0040642-exonerate_est2genome-gene-0.1	4441	3946	4448	3713	3610	5438	11670	13594	10944	10059	9488	8728
maker-scaffold_10198|ref0040651-exonerate_est2genome-gene-0.0	0	0	0	0	0	0	0	0	0	0	3	0
maker-scaffold_10199|ref0040652-exonerate_est2genome-gene-0.0	2865	2624	2754	2581	2369	2250	4242	4257	5362	3416	4891	3188
maker-scaffold_102|ref0001924-exonerate_est2genome-gene-1.0	1	1	0	0	0	3	162106	117349	146832	91972	18134	12758
maker-scaffold_102|ref0001924-exonerate_est2genome-gene-1.1	1	0	0	1	0	0	3	7	4	24	1	13
maker-scaffold_102|ref0001924-exonerate_est2genome-gene-1.2	6558	6318	6774	6235	5215	7667	10200	13532	12948	9528	6115	6952
maker-scaffold_102|ref0001924-exonerate_est2genome-gene-1.3	251	2527	214	366	740	1172	780	666	774	1014	561	572
maker-scaffold_102|ref0001924-exonerate_est2genome-gene-1.4	1213	1295	1156	902	1117	1361	943	1662	1276	785	2100	1448
maker-scaffold_102|ref0001924-exonerate_est2genome-gene-1.5	823	902	984	938	592	793	1200	994	1727	1130	816	734
maker-scaffold_102|ref0001924-exonerate_est2genome-gene-1.6	4424	4037	4916	4189	2477	3962	1173	1135	1359	754	934	939
maker-scaffold_102|ref0001924-exonerate_est2genome-gene-1.7	7510	8332	8324	7540	7183	9391	12977	16498	17147	15641	9983	9426
maker-scaffold_102|ref0001924-exonerate_est2genome-gene-1.8	2301	2799	2834	2439	1735	2144	2066	1721	2230	1716	1998	1824
maker-scaffold_102|ref0001924-exonerate_est2genome-gene-1.9	1118	1375	1383	1230	1094	1711	846	1095	1325	971	710	1030
maker-scaffold_10200|ref0005403-exonerate_est2genome-gene-0.0	4271	4671	4518	4385	3357	3360	4227	4060	5627	4142	5310	3944
maker-scaffold_10200|ref0005403-exonerate_est2genome-gene-0.1	1047	903	1331	1020	919	643	744	597	1249	550	975	356
maker-scaffold_10200|ref0005403-exonerate_est2genome-gene-0.2	2666	2367	2935	2339	2185	2618	2007	2121	2530	1980	2154	2015
maker-scaffold_10200|ref0005403-exonerate_est2genome-gene-0.3	1687	1320	2066	1569	1600	1299	1074	809	1351	885	1274	1084
maker-scaffold_10203|ref0031572-exonerate_est2genome-gene-0.0	0	1	0	0	0	1	0	1	0	0	0	0
maker-scaffold_10204|ref0031569-exonerate_est2genome-gene-0.0	321	291	338	171	193	292	255	347	340	207	390	220
maker-scaffold_10205|ref0031570-exonerate_est2genome-gene-0.0	50	84	41	110	116	0	32	15	39	52	115	0
maker-scaffold_10207|ref0031568-exonerate_est2genome-gene-0.0	0	0	0	0	0	0	0	0	0	0	0	0
maker-scaffold_1021|ref0038067-exonerate_est2genome-gene-0.0	7687	6817	9230	7081	6780	7206	4102	4800	5699	3914	4740	4448
maker-scaffold_1021|ref0038067-exonerate_est2genome-gene-0.1	1799	976	1968	1366	935	1232	3947	3103	4889	3642	3834	3367
maker-scaffold_1021|ref0038067-exonerate_est2genome-gene-0.2	325	419	338	891	846	360	259	872	227	676	695	321
maker-scaffold_10210|ref0013609-exonerate_est2genome-gene-0.0	1	10	36	15	41	8	2	6	23	11	20	9
maker-scaffold_10211|ref0033032-exonerate_est2genome-gene-0.0	20	25	0	32	12	0	9	5	0	4	0	0
maker-scaffold_10211|ref0033032-exonerate_est2genome-gene-0.1	379	166	373	219	264	650	525	301	545	436	549	827
maker-scaffold_10212|ref0023448-exonerate_est2genome-gene-0.0	1437	1001	1792	1490	1329	1353	341	365	320	252	345	440
maker-scaffold_10212|ref0023448-exonerate_est2genome-gene-0.2	5862	5320	6716	5434	4698	5339	4224	5324	4256	3543	4379	4054
maker-scaffold_10216|ref0033030-exonerate_est2genome-gene-0.0	34	40	17	315	315	467	41	15	19	264	427	417
maker-scaffold_10219|ref0013616-exonerate_est2genome-gene-0.0	6478	5965	7240	5241	5382	8084	2927	4750	3719	2771	4566	5495
maker-scaffold_10219|ref0013616-exonerate_est2genome-gene-0.1	310	270	313	335	291	210	357	222	137	192	144	99
maker-scaffold_1022|ref0038070-exonerate_est2genome-gene-0.1	361	0	92	331	2	0	297	0	136	280	1	0
maker-scaffold_1022|ref0038070-exonerate_est2genome-gene-0.2	2164	1909	2367	2224	1838	2171	1392	1445	1493	1248	1514	1585
maker-scaffold_10220|ref0044131-exonerate_est2genome-gene-0.0	4714	4475	5834	4590	4221	5572	7430	8055	10655	6770	7732	6156
maker-scaffold_10220|ref0044131-exonerate_est2genome-gene-0.1	2661	2856	3035	2392	2544	2922	6745	5597	8706	4907	5803	5031
maker-scaffold_10223|ref0044134-exonerate_est2genome-gene-0.0	2649	3049	3717	2721	3320	2986	4044	4664	5599	3833	5970	4412
maker-scaffold_10223|ref0044134-exonerate_est2genome-gene-0.1	65543	52835	81529	55703	61891	61611	46183	61963	51392	43812	49045	48164
maker-scaffold_10226|ref0044137-exonerate_est2genome-gene-0.0	5452	5465	6001	5176	4970	4966	4517	3609	4944	3921	4449	3412
maker-scaffold_10226|ref0044137-exonerate_est2genome-gene-0.1	22442	20473	21669	19284	20092	18415	22602	21667	21203	18462	24145	16772
maker-scaffold_10227|ref0044138-exonerate_est2genome-gene-0.0	53	67	55	62	24	32	88	107	78	62	48	82
maker-scaffold_10228|ref0044139-exonerate_est2genome-gene-0.0	0	0	0	0	0	0	0	7	0	0	2	1
maker-scaffold_1023|ref0038069-exonerate_est2genome-gene-0.0	1819	1980	1838	1623	2542	1640	1529	1522	1761	1169	2770	1375
maker-scaffold_1023|ref0038069-exonerate_est2genome-gene-0.1	0	0	0	0	0	0	0	0	0	1	0	0
maker-scaffold_1023|ref0038069-exonerate_est2genome-gene-0.2	2207	1587	2392	1745	1188	422	9263	9611	15918	6084	14812	8706
maker-scaffold_10230|ref0026342-exonerate_est2genome-gene-0.0	0	0	0	0	0	0	0	0	0	0	0	0
maker-scaffold_10231|ref0026341-exonerate_est2genome-gene-0.0	2502	2984	2912	2413	1940	2887	1647	1802	2090	1606	1908	1885
maker-scaffold_10231|ref0026341-exonerate_est2genome-gene-0.1	2436	2245	2753	2492	2694	2802	8531	6337	7775	5981	5054	4971
maker-scaffold_10231|ref0026341-exonerate_est2genome-gene-0.2	2707	2337	3070	2612	2548	3006	2035	2005	2467	1694	2264	1928
maker-scaffold_10234|ref0026338-exonerate_est2genome-gene-0.0	5004	4770	5622	4818	4687	4794	7132	5938	7957	5414	5934	5124
maker-scaffold_10235|ref0026337-exonerate_est2genome-gene-0.0	69	27	230	78	78	33	15	55	44	36	15	38
maker-scaffold_10235|ref0026337-exonerate_est2genome-gene-0.1	24	20	92	27	34	12	8	32	17	8	8	12
maker-scaffold_10235|ref0026337-exonerate_est2genome-gene-0.2	103	92	429	107	149	71	74	189	137	129	38	77
maker-scaffold_10235|ref0026337-exonerate_est2genome-gene-0.3	11	10	13	0	0	22	11	8	16	0	0	21
maker-scaffold_10235|ref0026337-exonerate_est2genome-gene-0.4	13	10	15	20	16	7	61	24	38	43	26	57
maker-scaffold_10236|ref0026336-exonerate_est2genome-gene-0.0	5156	4275	6165	4125	4566	5456	2897	3898	3839	2336	4091	3411
maker-scaffold_10236|ref0026336-exonerate_est2genome-gene-0.1	1699	1457	1895	1998	2323	2397	3150	3447	2897	2659	3903	2956
maker-scaffold_10237|ref0026335-exonerate_est2genome-gene-0.0	1	0	0	2	1	1	0	0	2	0	1	0
maker-scaffold_10237|ref0026335-exonerate_est2genome-gene-0.1	11221	8694	9640	9425	7874	10519	5446	4151	6822	5508	5684	6316
maker-scaffold_10237|ref0026335-exonerate_est2genome-gene-0.2	729	1283	848	922	786	1553	1321	1446	1413	1264	1278	1614
maker-scaffold_10238|ref0026334-exonerate_est2genome-gene-0.0	6717	0	0	0	1	0	4827	1	2	639	4	0
maker-scaffold_10239|ref0026333-exonerate_est2genome-gene-0.0	0	0	0	0	0	0	0	0	0	0	0	0
maker-scaffold_1024|ref0038064-exonerate_est2genome-gene-0.1	8	26	6	2	8	12	19	175	13	2	12	161
maker-scaffold_10244|ref0008209-exonerate_est2genome-gene-0.0	16515	17200	15214	14832	11878	19109	35639	32232	29656	24692	22682	30939
maker-scaffold_10244|ref0008209-exonerate_est2genome-gene-0.1	3083	2360	2990	2965	2060	2201	1624	1456	1743	1414	1641	1507
maker-scaffold_10245|ref0008210-exonerate_est2genome-gene-0.0	0	0	0	0	0	0	5	4	0	0	0	1
maker-scaffold_10245|ref0008210-exonerate_est2genome-gene-0.1	203	281	193	205	166	263	522	518	699	628	596	273
maker-scaffold_10246|ref0008207-exonerate_est2genome-gene-0.0	859	999	821	676	364	240	3814	4827	3667	4438	850	690
maker-scaffold_10246|ref0008207-exonerate_est2genome-gene-0.1	8694	7576	9292	8649	8527	11568	5255	5985	6125	8386	4690	6030
maker-scaffold_10247|ref0008208-exonerate_est2genome-gene-0.0	1557	1344	1820	1186	1862	1499	995	739	1704	740	999	691
maker-scaffold_10247|ref0008208-exonerate_est2genome-gene-0.1	4898	5361	5273	4720	3748	4688	7522	7659	8291	6419	6397	6753
maker-scaffold_10248|ref0008201-exonerate_est2genome-gene-0.0	3681	3213	3807	3635	4135	4578	7322	7343	7791	7047	7983	7732
maker-scaffold_10248|ref0008201-exonerate_est2genome-gene-0.1	530	471	643	602	406	408	134	132	233	184	232	155
maker-scaffold_10248|ref0008201-exonerate_est2genome-gene-0.2	662	973	613	859	706	1704	579	676	762	968	370	325
maker-scaffold_10248|ref0008201-exonerate_est2genome-gene-0.3	641	521	450	549	418	655	436	276	401	307	471	319
maker-scaffold_10249|ref0008202-exonerate_est2genome-gene-0.0	7621	5565	5396	5645	3683	5820	12961	15225	16060	14448	7137	9851
maker-scaffold_1025|ref0038063-exonerate_est2genome-gene-0.0	16	13	21	6	11	45	2	7	4	3	5	15
maker-scaffold_1025|ref0038063-exonerate_est2genome-gene-0.1	92	146	232	56	66	331	36	58	76	26	34	75
maker-scaffold_1025|ref0038063-exonerate_est2genome-gene-0.2	11	11	18	22	28	14	21	30	20	10	48	18
maker-scaffold_1025|ref0038063-exonerate_est2genome-gene-0.3	341	199	415	346	424	181	2504	2005	2652	2036	1451	1759
maker-scaffold_1025|ref0038063-exonerate_est2genome-gene-0.4	0	0	6	6	3	1	6652	8927	10095	8277	1807	2184
maker-scaffold_1025|ref0038063-exonerate_est2genome-gene-0.5	11	3	1	1	7	1	56	73	20	96	46	28
maker-scaffold_1025|ref0038063-snap-gene-0.28	5106	4997	4772	5857	4399	5094	4301	4337	3339	4182	3873	4144
maker-scaffold_10250|ref0038703-exonerate_est2genome-gene-0.0	372	48	82	201	700	70	276	31	57	96	705	53
maker-scaffold_10250|ref0038703-exonerate_est2genome-gene-0.1	2418	1512	2423	1082	2060	1290	1055	1134	1103	736	1606	923
maker-scaffold_10250|ref0038703-exonerate_est2genome-gene-0.2	24918	21338	26502	21284	17540	23199	9130	10854	10620	8570	10011	10400
maker-scaffold_10254|ref0038707-exonerate_est2genome-gene-0.0	690	1618	674	893	849	1550	2646	3363	2880	3832	1164	1747
maker-scaffold_10255|ref0038706-exonerate_est2genome-gene-0.0	0	1	0	4	2	2	1	0	1	3	3	2
maker-scaffold_10258|ref0038695-exonerate_est2genome-gene-0.0	2013	2701	2411	2275	2279	2726	2988	2985	4083	2999	3176	3047
maker-scaffold_1026|ref0038066-exonerate_est2genome-gene-0.0	0	1	0	0	1	2	0	0	3	1	0	0
maker-scaffold_1026|ref0038066-exonerate_est2genome-gene-0.1	266	97	50	340	331	344	343	148	72	223	707	303
maker-scaffold_1026|ref0038066-exonerate_est2genome-gene-0.2	1984	1678	2284	1652	1408	1734	1467	1882	1763	1001	1535	1264
maker-scaffold_10261|ref0020810-exonerate_est2genome-gene-0.0	50	160	117	60	120	82	60	141	120	78	259	83
maker-scaffold_10267|ref0020808-exonerate_est2genome-gene-0.0	4536	6423	5379	5590	5257	7343	4071	5003	4705	4315	4254	4602
maker-scaffold_10267|ref0020808-exonerate_est2genome-gene-0.1	5	3	2	2	0	5	359	339	548	419	122	62
maker-scaffold_10267|ref0020808-exonerate_est2genome-gene-0.2	327	319	1065	636	1523	1635	837	3503	719	1485	666	368
maker-scaffold_10268|ref0020815-exonerate_est2genome-gene-0.0	3535	3172	3421	3304	2797	4574	2849	3353	3472	2514	2386	2766
maker-scaffold_1027|ref0038065-exonerate_est2genome-gene-0.0	0	0	0	1	0	0	7	6	8	8	4	11
maker-scaffold_1027|ref0038065-exonerate_est2genome-gene-0.1	0	0	0	3	4	3	0	0	0	16	31	27
maker-scaffold_10270|ref0002743-exonerate_est2genome-gene-0.0	0	0	0	0	0	1	0	0	0	0	0	9
maker-scaffold_10271|ref0002742-exonerate_est2genome-gene-0.0	0	0	0	0	0	0	0	1	0	0	0	0
maker-scaffold_10271|ref0002742-exonerate_est2genome-gene-0.1	3224	2014	2887	2706	2165	2433	7165	6680	6588	7424	6631	6811
maker-scaffold_10271|ref0002742-exonerate_est2genome-gene-0.2	13774	12506	13725	12955	12449	14334	6082	4458	5962	5187	6308	6379
maker-scaffold_10272|ref0002741-exonerate_est2genome-gene-0.0	2866	2609	2806	2482	2077	2349	1974	1672	2189	1600	1513	1431
maker-scaffold_10274|ref0002747-exonerate_est2genome-gene-0.0	7	32	131	137	108	10	115	264	335	373	235	429
maker-scaffold_10274|ref0002747-exonerate_est2genome-gene-0.1	12975	12474	13627	12358	10396	13261	5287	5646	5967	4306	5733	5463
maker-scaffold_10275|ref0002746-exonerate_est2genome-gene-0.0	1538	1526	1279	1385	1191	1401	1120	1161	1661	1323	1600	993
maker-scaffold_10276|ref0016764-exonerate_est2genome-gene-0.0	0	0	0	0	0	0	0	0	0	0	0	0
maker-scaffold_10277|ref0016762-exonerate_est2genome-gene-0.0	2807	2825	1970	2614	2239	2490	3921	3409	3175	3624	3701	2793
maker-scaffold_10278|ref0016787-exonerate_est2genome-gene-0.0	22	53	23	35	30	7	168	59	174	171	142	61
maker-scaffold_10279|ref0016783-exonerate_est2genome-gene-0.0	0	0	12	6	2	1	0	8	1	2	0	0
maker-scaffold_1028|ref0038072-exonerate_est2genome-gene-0.0	83	18	38	23	39	30	190	100	171	128	437	94
maker-scaffold_1028|ref0038072-exonerate_est2genome-gene-0.1	7957	5560	7587	4267	2920	3971	4253	3914	3930	2491	2811	2957
maker-scaffold_1028|ref0038072-exonerate_est2genome-gene-0.2	911	440	415	501	514	519	908	240	322	413	456	296
maker-scaffold_10280|ref0029887-exonerate_est2genome-gene-0.0	839	1815	1189	1522	1355	1422	1981	3543	2721	2004	2766	1853
maker-scaffold_10282|ref0029885-exonerate_est2genome-gene-0.0	5	6	3	1	6	4	53	144	27	49	57	18
maker-scaffold_10282|ref0029885-exonerate_est2genome-gene-0.2	307	287	451	91	486	266	53	70	23	64	31	21
maker-scaffold_10283|ref0029886-exonerate_est2genome-gene-0.0	8	40	1	18	12	35	33	158	1	44	60	208
maker-scaffold_10284|ref0029883-exonerate_est2genome-gene-0.0	12	12	11	88	62	126	45	38	53	90	110	224
maker-scaffold_10284|ref0029883-exonerate_est2genome-gene-0.1	778	486	496	501	730	46	471	309	251	249	438	32
maker-scaffold_10285|ref0029884-exonerate_est2genome-gene-0.0	0	0	0	0	0	0	0	1	0	0	0	0
maker-scaffold_10286|ref0029881-exonerate_est2genome-gene-0.0	6787	5462	8563	5060	5936	6264	944	1194	1177	709	1585	1695
maker-scaffold_10287|ref0029882-exonerate_est2genome-gene-0.0	0	13	1	6	1	0	0	44	8	3	2	2
maker-scaffold_10288|ref0029879-exonerate_est2genome-gene-0.0	2011	1143	2000	1303	866	2058	10919	14464	12421	10089	8227	8612
maker-scaffold_10288|ref0029879-exonerate_est2genome-gene-0.1	1940	616	907	276	241	611	8924	11938	12785	6832	7993	5417
maker-scaffold_10289|ref0029880-exonerate_est2genome-gene-0.0	770	816	1041	805	665	762	971	1205	1142	918	922	812
maker-scaffold_10289|ref0029880-exonerate_est2genome-gene-0.1	1601	1419	2032	1331	1357	1414	1506	2845	2022	1669	1782	1271
maker-scaffold_10290|ref0011881-exonerate_est2genome-gene-0.0	14829	14789	29797	20416	14153	16215	18789	22991	26517	18086	17455	19241
maker-scaffold_10292|ref0011883-exonerate_est2genome-gene-0.0	0	2	0	0	0	1	0	0	0	0	0	1
maker-scaffold_10293|ref0011882-exonerate_est2genome-gene-0.2	0	0	0	406	0	3	67	2	0	1071	2	1
maker-scaffold_10295|ref0011876-exonerate_est2genome-gene-0.0	118	213	1	143	102	66	65	131	1	57	105	57
maker-scaffold_10295|ref0011876-exonerate_est2genome-gene-0.1	494	364	304	640	446	76	816	564	585	984	726	147
maker-scaffold_10296|ref0011879-exonerate_est2genome-gene-0.0	1	0	1	4	0	7	1	0	0	0	0	0
maker-scaffold_10297|ref0011878-exonerate_est2genome-gene-0.1	3	4	463	4	2	224	10	5	329	9	10	219
maker-scaffold_103|ref0001925-exonerate_est2genome-gene-0.0	3470	5658	4623	6064	5581	5473	4783	5052	6307	4685	5504	4339
maker-scaffold_103|ref0001925-exonerate_est2genome-gene-1.1	0	1	0	0	0	2	0	0	0	0	0	0
maker-scaffold_1030|ref0020117-exonerate_est2genome-gene-0.0	39	43	77	29	47	82	1566	2585	3875	1494	3472	1815
maker-scaffold_1030|ref0020117-exonerate_est2genome-gene-0.1	3	4	6	2	5	10	21	25	1	25	5	14
maker-scaffold_1030|ref0020117-exonerate_est2genome-gene-0.2	3	0	0	0	4	1	0	0	0	0	0	0
maker-scaffold_10300|ref0046544-exonerate_est2genome-gene-0.0	258	219	269	674	14	568	265	231	367	909	6	1010
maker-scaffold_10301|ref0046543-exonerate_est2genome-gene-0.1	340	157	322	390	64	196	347	50	451	269	81	343
maker-scaffold_10302|ref0046542-exonerate_est2genome-gene-0.0	2809	1947	3148	2215	2622	3257	1191	1234	1050	789	1459	1908
maker-scaffold_10305|ref0046539-exonerate_est2genome-gene-0.0	62361	72313	72742	63259	54799	65273	26942	31489	34132	25155	38599	30548
maker-scaffold_10306|ref0046538-exonerate_est2genome-gene-0.0	0	1	0	5	0	0	1	0	0	1	1	0
maker-scaffold_10307|ref0046537-exonerate_est2genome-gene-0.0	457	238	218	311	442	393	20	88	64	28	128	355
maker-scaffold_10309|ref0046535-exonerate_est2genome-gene-0.0	1225	1172	1224	1057	1151	1222	1999	1139	2206	1923	2674	1615
maker-scaffold_1031|ref0020118-exonerate_est2genome-gene-0.1	0	0	1	1	0	0	0	0	0	0	0	0
maker-scaffold_1031|ref0020118-exonerate_est2genome-gene-0.2	1436	1192	2185	1503	1343	1399	2278	2121	2804	2179	2417	2164
maker-scaffold_1031|ref0020118-exonerate_est2genome-gene-0.3	1162	760	669	645	857	800	72	51	36	39	131	100
maker-scaffold_10310|ref0016006-exonerate_est2genome-gene-0.0	22	9	10	8	8	68	15970	5751	3303	6607	714	9944
maker-scaffold_10310|ref0016006-exonerate_est2genome-gene-0.1	554	1166	756	547	500	787	1791	2861	1805	1499	1175	1407
maker-scaffold_10311|ref0016007-exonerate_est2genome-gene-0.0	636	711	520	556	457	986	1286	944	1649	1079	1029	1174
maker-scaffold_10312|ref0016008-exonerate_est2genome-gene-0.0	0	1	0	0	0	0	0	0	0	0	0	0
maker-scaffold_10313|ref0016009-exonerate_est2genome-gene-0.0	13	66	19	14	12	28	355	836	453	246	293	584
maker-scaffold_10313|ref0016009-exonerate_est2genome-gene-0.1	2770	2905	2937	2270	2216	2735	3347	3371	3131	2801	2743	2946
maker-scaffold_10314|ref0016010-exonerate_est2genome-gene-0.0	79	122	117	129	74	145	162	429	351	198	364	417
maker-scaffold_10315|ref0016011-exonerate_est2genome-gene-0.0	8494	11058	9693	9113	9211	14869	7180	8558	8441	7691	7401	9408
maker-scaffold_10319|ref0016015-exonerate_est2genome-gene-0.0	11568	12727	11610	11222	8418	13138	8387	9649	9994	7632	7653	7629
maker-scaffold_1032|ref0020115-exonerate_est2genome-gene-0.0	1	2	1	1	2	3	7	18	7	5	5	2
maker-scaffold_1032|ref0020115-exonerate_est2genome-gene-0.1	406	431	587	438	295	385	1789	1930	2090	1765	1344	1487
maker-scaffold_1032|ref0020115-exonerate_est2genome-gene-0.2	1183	2034	1265	1767	1408	1546	325	420	448	526	433	421
maker-scaffold_1032|ref0020115-exonerate_est2genome-gene-0.3	0	0	0	0	0	0	0	0	0	0	1	0
maker-scaffold_1032|ref0020115-exonerate_est2genome-gene-0.4	187	240	183	198	203	299	227	242	356	156	146	235
maker-scaffold_10320|ref0009723-exonerate_est2genome-gene-0.0	0	0	0	0	0	0	0	0	0	0	0	1
maker-scaffold_10320|ref0009723-exonerate_est2genome-gene-0.1	3230	1905	1371	1692	2291	1970	4590	2823	2716	2736	3104	2279
maker-scaffold_10320|ref0009723-exonerate_est2genome-gene-0.2	921	783	823	839	569	855	2857	3577	3315	2195	2463	4102
maker-scaffold_10324|ref0009708-exonerate_est2genome-gene-0.0	5058	5018	4797	4695	4103	4985	2644	4282	3234	2684	3725	3176
maker-scaffold_10325|ref0033922-exonerate_est2genome-gene-0.0	3	1	1	3	0	2	93	419	223	691	51	9
maker-scaffold_10326|ref0009715-exonerate_est2genome-gene-0.0	10	11	20	7	2	36	11	6	12	15	1	20
maker-scaffold_10326|ref0009715-exonerate_est2genome-gene-0.1	3755	5145	1884	2104	2175	2281	2663	1261	1367	1427	1130	1082
maker-scaffold_10330|ref0003446-exonerate_est2genome-gene-0.0	2519	1705	2489	2493	2154	1883	2941	3365	2621	2136	3473	2353
maker-scaffold_10331|ref0003447-exonerate_est2genome-gene-0.0	21198	17386	22134	16263	12898	17546	11628	9457	12575	9640	9480	9152
maker-scaffold_10335|ref0003443-exonerate_est2genome-gene-0.0	4583	4642	5283	4026	3119	4606	2954	3181	3243	2214	2999	2667
maker-scaffold_10336|ref0020518-exonerate_est2genome-gene-0.0	8178	7248	8132	6218	5850	7262	5897	5244	6879	5029	6238	5751
maker-scaffold_10337|ref0003441-exonerate_est2genome-gene-0.0	26390	29783	20746	23938	14326	19282	25702	22254	20793	23682	23246	21427
maker-scaffold_10337|ref0003441-exonerate_est2genome-gene-0.1	837	944	1234	925	832	1304	832	767	1594	949	639	829
maker-scaffold_10338|ref0003450-exonerate_est2genome-gene-0.1	4198	3654	4157	4051	3031	3688	3359	1918	3216	2519	2662	2062
maker-scaffold_10338|ref0003450-exonerate_est2genome-gene-0.2	2068	2616	2080	2018	2144	2773	4425	8564	5256	4493	6197	5612
maker-scaffold_10339|ref0003451-exonerate_est2genome-gene-0.0	700	979	585	516	365	701	502	794	471	276	256	264
maker-scaffold_10339|ref0003451-exonerate_est2genome-gene-0.1	21	22	31	57	47	46	21	22	29	26	44	28
maker-scaffold_1034|ref0020113-exonerate_est2genome-gene-0.0	3	5	6	5	3	7	16	9	18	7	6	10
maker-scaffold_1034|ref0020113-exonerate_est2genome-gene-0.1	0	0	0	0	0	0	31	120	1	24	1	1
maker-scaffold_1034|ref0020113-exonerate_est2genome-gene-0.2	1061	405	1125	1460	828	833	256	301	546	172	206	452
maker-scaffold_1034|ref0020113-exonerate_est2genome-gene-0.3	2	0	0	3	0	2	0	0	0	0	0	0
maker-scaffold_1034|ref0020113-exonerate_est2genome-gene-0.4	129	165	161	152	107	113	1594	2208	2444	1388	1955	1174
maker-scaffold_10341|ref0023263-exonerate_est2genome-gene-0.0	1481	1279	1528	1255	1554	564	968	1097	960	772	1444	440
maker-scaffold_10341|ref0023263-exonerate_est2genome-gene-0.1	3686	3544	3291	3491	3504	2763	2964	4352	3122	3320	3648	2883
maker-scaffold_10341|ref0023263-exonerate_est2genome-gene-0.2	189	113	258	230	129	266	39	66	50	44	59	143
maker-scaffold_10342|ref0023262-exonerate_est2genome-gene-0.0	25	272	49	27	26	113	9	79	2	1	6	29
maker-scaffold_10342|ref0023262-exonerate_est2genome-gene-0.1	17	154	22	7	16	85	5	116	0	2	15	33
maker-scaffold_10342|ref0023262-exonerate_est2genome-gene-0.2	3509	3943	3786	3324	2859	3716	3105	3174	3585	2753	2815	2700
maker-scaffold_10345|ref0023267-exonerate_est2genome-gene-0.0	0	2	3	5	8	6	3	0	2	1	2	3
maker-scaffold_10346|ref0023266-exonerate_est2genome-gene-0.0	10987	8504	12593	10420	3267	5209	8136	7960	9872	7554	8093	7513
maker-scaffold_10346|ref0023266-exonerate_est2genome-gene-0.2	0	0	1	0	0	2	0	0	0	0	0	0
maker-scaffold_10347|ref0041739-exonerate_est2genome-gene-0.0	3825	5171	4070	4706	3246	5115	3770	4405	5048	3629	4111	3426
maker-scaffold_10348|ref0023272-exonerate_est2genome-gene-0.0	0	0	0	272	0	0	10	0	0	166	0	0
maker-scaffold_1035|ref0020114-exonerate_est2genome-gene-0.1	52956	57662	69073	58490	42416	54829	15261	18612	20081	17042	20030	27450
maker-scaffold_1035|ref0020114-exonerate_est2genome-gene-0.3	121	176	198	117	130	146	378	495	521	362	351	261
maker-scaffold_10350|ref0041057-exonerate_est2genome-gene-0.0	49	73	20	33	65	29	76	57	32	65	131	42
maker-scaffold_10350|ref0041057-exonerate_est2genome-gene-0.1	177	120	166	104	103	76	139	166	71	80	73	56
maker-scaffold_10350|ref0041057-exonerate_est2genome-gene-0.2	480	472	534	386	407	445	1110	1183	1134	1013	939	859
maker-scaffold_10351|ref0041058-exonerate_est2genome-gene-0.0	16068	15473	17614	15617	13744	16677	7656	7913	9249	7509	8691	8289
maker-scaffold_10352|ref0041059-exonerate_est2genome-gene-0.0	1185	1178	1435	1075	1132	1072	2116	1791	2846	1676	2038	1879
maker-scaffold_10352|ref0041059-exonerate_est2genome-gene-0.1	847	1121	934	736	1053	1018	293	590	422	249	377	318
maker-scaffold_10352|ref0041059-exonerate_est2genome-gene-0.2	1607	1271	1638	1196	1115	1458	943	997	1121	756	1098	843
maker-scaffold_10353|ref0041060-exonerate_est2genome-gene-0.0	38	36	37	1	83	50	24	22	7	7	48	28
maker-scaffold_10353|ref0041060-exonerate_est2genome-gene-0.1	0	0	0	0	0	0	0	0	0	0	2	0
maker-scaffold_10354|ref0041053-exonerate_est2genome-gene-0.0	337	214	255	411	1706	657	785	685	1220	887	1830	1470
maker-scaffold_10354|ref0041053-exonerate_est2genome-gene-0.1	738	659	1093	708	746	683	564	1097	955	478	825	667
maker-scaffold_10359|ref0041064-exonerate_est2genome-gene-0.0	5581	6845	5482	5415	4697	6359	6480	6724	6828	6331	5370	4197
maker-scaffold_10359|ref0041064-exonerate_est2genome-gene-0.1	438	454	384	444	380	501	1114	914	1221	1384	926	861
maker-scaffold_1036|ref0020111-exonerate_est2genome-gene-0.0	425	380	595	378	388	445	282	367	291	183	371	360
maker-scaffold_1036|ref0020111-exonerate_est2genome-gene-0.1	1058	1422	1308	1147	977	1380	2136	2203	3110	1825	1748	1961
maker-scaffold_1036|ref0020111-exonerate_est2genome-gene-0.2	0	0	0	0	0	0	0	0	1	6	0	0
maker-scaffold_10360|ref0010649-exonerate_est2genome-gene-0.0	0	0	0	0	0	0	8	0	0	5	0	0
maker-scaffold_10362|ref0010651-exonerate_est2genome-gene-0.0	1538	1333	1821	1418	1300	1651	1848	2085	2074	1584	2188	1809
maker-scaffold_10364|ref0010653-exonerate_est2genome-gene-0.0	176	208	284	201	225	200	126	219	241	151	120	236
maker-scaffold_10364|ref0010653-exonerate_est2genome-gene-0.1	294	196	360	254	149	78	102	78	106	71	100	50
maker-scaffold_10364|ref0010653-exonerate_est2genome-gene-0.2	1693	1170	1898	1226	1046	1432	989	906	1064	881	1193	958
maker-scaffold_10365|ref0010652-exonerate_est2genome-gene-0.0	7032	5449	5903	5312	4853	6510	8550	6010	7631	6498	6489	5584
maker-scaffold_10365|ref0010652-exonerate_est2genome-gene-0.1	141	65	105	165	86	145	107	87	126	130	101	112
maker-scaffold_10365|ref0010652-exonerate_est2genome-gene-0.2	2307	2130	2691	2325	2108	3315	746	825	807	814	1009	1212
maker-scaffold_10365|ref0010652-exonerate_est2genome-gene-0.3	2980	3001	3430	3125	3219	2958	2095	2646	2363	1935	2453	2264
maker-scaffold_10367|ref0010654-exonerate_est2genome-gene-0.0	673	899	658	495	497	891	1299	1225	1286	940	892	917
maker-scaffold_10367|ref0010654-exonerate_est2genome-gene-0.1	32	65	35	66	113	40	89	62	152	190	410	82
maker-scaffold_10368|ref0014977-exonerate_est2genome-gene-0.0	4924	3397	4527	3684	3743	4602	5043	4592	5946	4369	5279	4334
maker-scaffold_1037|ref0020112-exonerate_est2genome-gene-0.0	620	847	570	557	500	845	687	784	692	570	671	764
maker-scaffold_1037|ref0020112-exonerate_est2genome-gene-0.1	466	557	723	525	628	643	232	270	372	225	349	366
maker-scaffold_1037|ref0020112-exonerate_est2genome-gene-0.2	0	0	0	0	0	0	0	1	0	0	0	1
maker-scaffold_10371|ref0028624-exonerate_est2genome-gene-0.0	0	0	1	2	0	0	1	446	2	1	35	38
maker-scaffold_10373|ref0028622-exonerate_est2genome-gene-0.0	8743	10359	9054	9789	7558	10452	6883	7513	7309	6777	7231	6388
maker-scaffold_10374|ref0028627-exonerate_est2genome-gene-0.0	0	0	0	0	0	0	6	16	1	92	2	4
maker-scaffold_10376|ref0028625-exonerate_est2genome-gene-0.0	6056	5252	6733	5947	3888	5968	864	1562	861	1251	1401	1659
maker-scaffold_10377|ref0028626-exonerate_est2genome-gene-0.0	1936	2079	2890	1620	1587	820	1152	1270	2042	1029	1472	849
maker-scaffold_10377|ref0028626-exonerate_est2genome-gene-0.1	1084	1351	1322	1155	1219	1182	1366	1089	2220	1804	1911	1465
maker-scaffold_10377|ref0028626-exonerate_est2genome-gene-0.2	400	399	419	456	441	417	460	368	404	426	457	346
maker-scaffold_10378|ref0028619-exonerate_est2genome-gene-0.1	1097	996	1174	1216	881	737	17	5	12	30	41	14
maker-scaffold_10378|ref0028619-exonerate_est2genome-gene-0.2	1877	1746	2138	1618	1486	1543	1989	1987	2466	1689	1954	1581
maker-scaffold_10379|ref0028620-exonerate_est2genome-gene-0.0	2	0	1	0	0	0	26386	32016	38941	12023	23500	4607
maker-scaffold_1038|ref0020121-exonerate_est2genome-gene-0.0	9512	11856	9420	8562	7780	11150	7564	8807	8884	6928	8358	9364
maker-scaffold_1038|ref0020121-exonerate_est2genome-gene-0.1	21	28	12	14	13	115	65	74	30	38	39	238
maker-scaffold_1038|ref0020121-exonerate_est2genome-gene-0.2	68	29	35	45	63	21	219	157	366	236	180	25
maker-scaffold_1038|ref0020121-exonerate_est2genome-gene-0.3	0	0	0	0	1	0	0	0	0	0	0	0
maker-scaffold_10380|ref0044774-exonerate_est2genome-gene-0.0	0	2	0	0	1	2	10	1	10	8	17	16
maker-scaffold_10380|ref0044774-exonerate_est2genome-gene-0.1	5	18	26	6	29	21	20	1	10	16	20	7
maker-scaffold_10382|ref0044772-exonerate_est2genome-gene-0.0	3841	3336	3776	3915	3531	4310	3235	3360	3096	2835	3577	3210
maker-scaffold_10382|ref0044772-exonerate_est2genome-gene-0.1	30	0	339	295	476	221	67	0	156	103	436	171
maker-scaffold_10385|ref0026367-exonerate_est2genome-gene-0.0	1703	2257	1962	958	1157	721	731	509	1015	289	342	384
maker-scaffold_10385|ref0026367-exonerate_est2genome-gene-0.1	0	0	0	0	1	0	0	0	0	0	1	0
maker-scaffold_10385|ref0026367-exonerate_est2genome-gene-0.2	7081	5355	7272	5290	5106	5830	7842	8981	8539	6406	7940	6200
maker-scaffold_10386|ref0044768-exonerate_est2genome-gene-0.0	0	5	2	0	4	2	0	1	1	2	9	1
maker-scaffold_10388|ref0044778-exonerate_est2genome-gene-0.0	1	0	0	0	0	0	16	9	13	15	13	7
maker-scaffold_1039|ref0020122-exonerate_est2genome-gene-0.0	0	1	0	0	0	0	0	0	0	0	0	0
maker-scaffold_1039|ref0020122-exonerate_est2genome-gene-0.1	158	293	139	183	210	376	157	165	240	142	244	309
maker-scaffold_1039|ref0020122-exonerate_est2genome-gene-0.2	6	0	1	4	1	3	0	0	1	0	0	0
maker-scaffold_1039|ref0020122-exonerate_est2genome-gene-0.3	19051	17854	23642	14309	13403	11698	13589	12294	11953	9516	14835	10339
maker-scaffold_10391|ref0014266-exonerate_est2genome-gene-0.0	3932	2916	3764	3287	2854	4112	9154	8710	8381	7709	6274	7220
maker-scaffold_10391|ref0014266-exonerate_est2genome-gene-0.1	439	431	416	402	438	272	382	426	456	444	650	363
maker-scaffold_10391|ref0014266-exonerate_est2genome-gene-0.2	2744	3413	3561	2995	2932	3079	4978	5867	7017	4745	5519	4489
maker-scaffold_10394|ref0014269-exonerate_est2genome-gene-0.0	2	11	8	6	1	8	14	29	9	14	4	62
maker-scaffold_10394|ref0014269-exonerate_est2genome-gene-0.1	408	337	178	0	1	0	215	96	147	37	0	1
maker-scaffold_10394|ref0014269-exonerate_est2genome-gene-0.2	4	5	3	0	0	12	7	0	0	0	2	55
maker-scaffold_10395|ref0014270-exonerate_est2genome-gene-0.0	420	589	326	331	403	397	483	365	401	333	424	464
maker-scaffold_10396|ref0037154-exonerate_est2genome-gene-0.0	78	61	51	45	64	216	406	462	158	285	203	77
maker-scaffold_10396|ref0037154-exonerate_est2genome-gene-0.1	1	0	1	0	3	9	1	0	18	7	1	34
maker-scaffold_10396|ref0037154-exonerate_est2genome-gene-0.2	1593	1208	2054	1735	1958	1430	321	310	370	215	469	418
maker-scaffold_10397|ref0014272-exonerate_est2genome-gene-0.0	0	0	0	0	1	0	0	0	0	0	1	0
maker-scaffold_10398|ref0014257-exonerate_est2genome-gene-0.0	5277	5500	10790	5070	9078	8967	9391	10302	19246	9617	30399	17817
maker-scaffold_104|ref0001922-exonerate_est2genome-gene-0.0	1802	1741	2119	1740	1699	1707	1344	1106	1583	1080	1579	1387
maker-scaffold_104|ref0001922-exonerate_est2genome-gene-1.0	2121	1651	2293	1968	1780	2003	880	924	781	600	900	1001
maker-scaffold_1040|ref0027210-exonerate_est2genome-gene-0.0	3625	3017	2064	3227	5134	4913	11507	8132	8307	10180	12378	9093
maker-scaffold_1040|ref0027210-exonerate_est2genome-gene-0.1	6800	5637	7256	5321	6479	6059	5138	6849	6040	4428	8377	5128
maker-scaffold_1040|ref0027210-exonerate_est2genome-gene-0.2	749	913	1343	791	79	51	553	325	981	561	124	144
maker-scaffold_1040|ref0027210-exonerate_est2genome-gene-0.3	28	11	55	42	23	99	11	21	3	3	125	171
maker-scaffold_1040|ref0027210-exonerate_est2genome-gene-0.4	261	118	494	350	155	881	589	495	390	264	1777	2660
maker-scaffold_10400|ref0017282-exonerate_est2genome-gene-0.0	3	4	2	0	0	5	2	0	0	0	0	1
maker-scaffold_10403|ref0017285-exonerate_est2genome-gene-0.0	1192	1229	123	67	155	141931	7620	14479	1285	13427	2124	32284
maker-scaffold_10403|ref0017285-exonerate_est2genome-gene-0.1	916	1065	641	540	1007	750	1147	1204	954	703	1749	827
maker-scaffold_10403|ref0017285-exonerate_est2genome-gene-0.2	2	3	1	2	7	3	2	3	7	0	3	1
maker-scaffold_10404|ref0017286-exonerate_est2genome-gene-0.0	4499	6796	4650	5424	4661	6362	4732	6713	5325	4711	4726	4673
maker-scaffold_10404|ref0017286-exonerate_est2genome-gene-0.1	3971	3960	4738	3808	3385	3728	2968	2778	3784	2804	3340	2626
maker-scaffold_10406|ref0017288-exonerate_est2genome-gene-0.0	8	11	16	5	2	4	3	12	4	13	9	8
maker-scaffold_10408|ref0017290-exonerate_est2genome-gene-0.0	457	401	379	147	187	171	799	667	769	366	328	226
maker-scaffold_10409|ref0017291-exonerate_est2genome-gene-0.1	0	1	0	1	1	0	2	0	0	1	0	0
maker-scaffold_1041|ref0027209-exonerate_est2genome-gene-0.0	49	129	115	71	86	68	180	341	475	265	241	127
maker-scaffold_1041|ref0027209-exonerate_est2genome-gene-0.1	634	526	816	652	490	388	401	422	458	275	387	270
maker-scaffold_1041|ref0027209-exonerate_est2genome-gene-0.2	11124	11095	12534	10052	8114	10496	4028	4094	4690	3734	4597	3755
maker-scaffold_1041|ref0027209-exonerate_est2genome-gene-0.3	6	4	0	2	4	6	9	8	0	6	3	4
maker-scaffold_10410|ref0047758-exonerate_est2genome-gene-0.0	3	2	3	3	1	4	4	8	6	0	18	3
maker-scaffold_10410|ref0047758-exonerate_est2genome-gene-0.1	3	1	1	1	1	1	1	3	2	0	6	1
maker-scaffold_10412|ref0047756-exonerate_est2genome-gene-0.0	0	0	0	1	0	0	0	0	0	0	0	0
maker-scaffold_10414|ref0047754-exonerate_est2genome-gene-0.0	124	1904	102	369	96	473	42	52	16	95	5	2
maker-scaffold_10415|ref0047753-exonerate_est2genome-gene-0.0	1	0	0	0	0	0	0	0	0	0	0	0
maker-scaffold_10417|ref0003386-exonerate_est2genome-gene-0.0	0	0	0	0	0	0	0	0	0	0	0	0
maker-scaffold_10417|ref0003386-exonerate_est2genome-gene-0.1	0	0	0	0	0	0	0	0	0	0	0	0
maker-scaffold_10417|ref0003386-exonerate_est2genome-gene-0.2	0	0	0	0	0	0	0	0	0	0	0	1
maker-scaffold_10417|ref0003386-exonerate_est2genome-gene-0.3	1384	1710	1710	1278	1482	1632	2194	2708	2954	2382	2738	1688
maker-scaffold_1042|ref0027208-exonerate_est2genome-gene-0.0	5117	4210	5495	5240	3958	3420	14406	21531	16922	11944	18931	15276
maker-scaffold_1042|ref0027208-exonerate_est2genome-gene-0.1	666	531	528	452	448	675	1016	939	1095	883	794	828
maker-scaffold_1042|ref0027208-exonerate_est2genome-gene-0.2	3660	9022	2769	5007	3559	9463	29206	20016	26530	30167	17239	19173
maker-scaffold_1042|ref0027208-exonerate_est2genome-gene-0.3	7313	5628	9347	5476	5337	4129	1821	1983	2430	1207	2445	1938
maker-scaffold_10421|ref0028490-exonerate_est2genome-gene-0.0	4100	4294	4159	4119	3448	4641	3996	4330	3886	3153	3310	3118
maker-scaffold_10424|ref0028485-exonerate_est2genome-gene-0.0	1	1	0	2	1	2	10	15	16	5	6	27
maker-scaffold_10424|ref0028485-exonerate_est2genome-gene-0.1	0	1	0	0	0	0	0	2	0	2	2	9
maker-scaffold_10425|ref0028486-exonerate_est2genome-gene-0.0	0	0	0	0	0	0	0	0	0	0	0	0
maker-scaffold_10427|ref0028482-exonerate_est2genome-gene-0.0	37	14	4	10	23	29	16	12	3	12	32	3
maker-scaffold_10427|ref0028482-exonerate_est2genome-gene-0.1	0	0	0	0	0	1	0	0	0	0	0	0
maker-scaffold_10428|ref0004808-exonerate_est2genome-gene-0.1	3	0	0	0	0	1	0	4	6	14	4	2
maker-scaffold_10428|ref0004808-exonerate_est2genome-gene-0.2	279	140	113	96	64	85	1092	364	737	391	383	237
maker-scaffold_1043|ref0027207-exonerate_est2genome-gene-0.0	23976	23779	29093	18699	19579	26866	30261	38500	42502	29743	39281	35174
maker-scaffold_1043|ref0027207-exonerate_est2genome-gene-0.1	1627	1837	2256	1239	1167	1419	1392	1980	2489	1000	1263	1115
maker-scaffold_1043|ref0027207-exonerate_est2genome-gene-0.2	155	539	454	188	159	225	103	623	654	160	249	232
maker-scaffold_1043|ref0027207-exonerate_est2genome-gene-0.3	19	14	44	24	12	694	22	7	75	19	11	767
maker-scaffold_1043|ref0027207-exonerate_est2genome-gene-0.4	523	131	446	407	0	330	375	23	468	374	4	395
maker-scaffold_1043|ref0027207-exonerate_est2genome-gene-0.5	2833	3384	3085	2824	2750	3232	1902	2152	2205	1462	2028	1909
maker-scaffold_1043|ref0027207-exonerate_est2genome-gene-0.6	9912	6546	12563	7069	6934	4508	4445	4828	5092	3350	4896	4092
maker-scaffold_1043|ref0027207-exonerate_est2genome-gene-0.7	832	594	898	356	318	514	1021	947	990	478	492	651
maker-scaffold_1043|ref0027207-exonerate_est2genome-gene-0.8	202	7	6	6	210	0	319	71	128	80	450	2
maker-scaffold_10432|ref0035261-exonerate_est2genome-gene-0.0	19866	8495	15948	8223	8345	5536	22275	20470	23049	7399	1604	3082
maker-scaffold_10435|ref0017570-exonerate_est2genome-gene-0.0	0	0	0	0	0	0	0	0	0	0	0	0
maker-scaffold_10437|ref0017572-exonerate_est2genome-gene-0.0	2222	1804	2358	1995	2300	2127	2333	2655	4317	1909	2611	1969
maker-scaffold_10437|ref0017572-exonerate_est2genome-gene-0.1	15	26	33	145	173	143	145	73	354	274	382	308
maker-scaffold_10438|ref0035265-exonerate_est2genome-gene-0.0	0	0	0	0	0	0	0	0	0	0	0	0
maker-scaffold_10438|ref0035265-exonerate_est2genome-gene-0.1	0	0	0	0	0	0	0	0	0	0	0	0
maker-scaffold_10439|ref0035264-exonerate_est2genome-gene-0.0	20125	15073	26456	14783	15095	15047	22943	20429	23852	15853	16737	15186
maker-scaffold_10439|ref0035264-exonerate_est2genome-gene-0.1	3606	3154	3372	3415	2583	3792	2933	2668	3113	2673	2614	2372
maker-scaffold_10439|ref0035264-exonerate_est2genome-gene-0.2	514	713	479	615	815	797	585	814	782	540	706	805
maker-scaffold_10439|ref0035264-exonerate_est2genome-gene-0.3	2788	2865	3596	2819	2904	2982	3774	4496	4456	3546	4492	3307
maker-scaffold_10441|ref0042297-exonerate_est2genome-gene-0.0	0	2	0	0	0	0	0	0	0	0	0	0
maker-scaffold_10441|ref0042297-exonerate_est2genome-gene-0.1	379	87	84	90	111	376	121	4	7	32	12	104
maker-scaffold_10441|ref0042297-exonerate_est2genome-gene-0.2	0	1	0	0	0	0	0	0	0	0	0	0
maker-scaffold_10442|ref0042298-exonerate_est2genome-gene-0.0	2022	2357	2542	1771	980	605	1148	715	1320	772	857	534
maker-scaffold_10442|ref0042298-exonerate_est2genome-gene-0.1	7462	8359	7419	7870	6574	7078	4238	4756	3985	3454	4800	3860
maker-scaffold_10442|ref0042298-exonerate_est2genome-gene-0.2	3995	2151	3205	2299	2316	2273	4777	5840	5483	3941	4119	4219
maker-scaffold_10447|ref0042295-exonerate_est2genome-gene-0.0	1014	959	1277	1029	974	1438	1051	915	1153	979	1174	997
maker-scaffold_10448|ref0011790-exonerate_est2genome-gene-0.0	19	4	18	10	10	9	20	10	7	10	53	22
maker-scaffold_10449|ref0042301-exonerate_est2genome-gene-0.0	101	174	125	164	31	38	208	220	212	249	12	12
maker-scaffold_1045|ref0027205-exonerate_est2genome-gene-0.0	2	7	0	2	5	3	10	6	0	8	7	0
maker-scaffold_10451|ref0024589-exonerate_est2genome-gene-0.0	5672	4952	5291	4319	4568	6031	3080	3647	3663	2888	4298	3243
maker-scaffold_10452|ref0024588-exonerate_est2genome-gene-0.0	167	269	273	268	254	168	397	542	633	424	485	454
maker-scaffold_10453|ref0024587-exonerate_est2genome-gene-0.0	32807	27782	46666	29043	26602	25242	39979	70480	71561	39982	48737	39896
maker-scaffold_10453|ref0024587-exonerate_est2genome-gene-0.1	1279	1108	1532	1270	639	865	8701	11875	12495	8984	8146	8784
maker-scaffold_10453|ref0024587-exonerate_est2genome-gene-0.2	1149	963	1020	1010	865	884	360	354	390	296	635	373
maker-scaffold_10456|ref0024592-exonerate_est2genome-gene-0.0	5626	4233	7853	2179	53	4200	272	455	503	196	939	434
maker-scaffold_10457|ref0024591-exonerate_est2genome-gene-0.0	247	149	243	210	302	187	5	8	8	12	9	23
maker-scaffold_10457|ref0024591-exonerate_est2genome-gene-0.1	1029	1062	1066	1001	863	805	4274	5225	5627	4942	4019	2224
maker-scaffold_10459|ref0024595-exonerate_est2genome-gene-0.0	179	115	168	107	95	69	555	1003	517	422	598	319
maker-scaffold_10459|ref0024595-exonerate_est2genome-gene-0.1	669	581	765	360	531	591	1561	1754	2151	1074	1102	1079
maker-scaffold_1046|ref0027204-exonerate_est2genome-gene-0.0	1748	1719	1614	1567	1511	1891	1279	1265	1278	1140	1398	1542
maker-scaffold_1046|ref0027204-exonerate_est2genome-gene-0.1	201	35	34	50	43	33	1156	1698	1140	757	1074	754
maker-scaffold_10460|ref0029856-exonerate_est2genome-gene-0.0	8	12	17	11	11	23	91	70	91	63	62	162
maker-scaffold_10460|ref0029856-exonerate_est2genome-gene-0.1	5	6	29	25	26	27	48	51	78	58	50	93
maker-scaffold_10460|ref0029856-exonerate_est2genome-gene-0.2	244	187	427	255	336	164	71	87	113	93	164	151
maker-scaffold_10460|ref0029856-exonerate_est2genome-gene-0.3	33	98	17	2	0	25	3178	3549	3014	4569	545	1612
maker-scaffold_10461|ref0029857-exonerate_est2genome-gene-0.0	0	0	0	0	0	0	2	0	0	0	0	0
maker-scaffold_10461|ref0029857-exonerate_est2genome-gene-0.1	0	1	0	1	0	1	2	8	4	2	0	0
maker-scaffold_10464|ref0029860-exonerate_est2genome-gene-0.0	240	186	184	165	228	231	256	124	176	137	243	175
maker-scaffold_10464|ref0029860-exonerate_est2genome-gene-0.1	50819	45208	59955	47959	48373	47842	54884	55573	55827	54018	47687	42217
maker-scaffold_10464|ref0029860-exonerate_est2genome-gene-0.3	7	7	2	6	5	4	0	0	0	1	2	1
maker-scaffold_10465|ref0029861-exonerate_est2genome-gene-0.1	3221	4903	3279	3530	4119	6575	7940	7867	6777	7075	5559	6826
maker-scaffold_10465|ref0029861-exonerate_est2genome-gene-0.2	1199	1753	1962	1267	1109	1209	791	764	1132	547	776	683
maker-scaffold_10466|ref0029858-exonerate_est2genome-gene-0.0	771	971	569	701	720	1107	1899	1785	1465	1337	1515	1368
maker-scaffold_10467|ref0029859-exonerate_est2genome-gene-0.0	10647	8143	12037	8490	6329	7688	9122	7935	9957	8034	8536	7495
maker-scaffold_10468|ref0029851-exonerate_est2genome-gene-0.0	0	0	0	0	0	0	0	0	0	0	0	1
maker-scaffold_10468|ref0029851-exonerate_est2genome-gene-0.1	89	83	154	59	72	113	40	63	79	35	113	143
maker-scaffold_1047|ref0027203-exonerate_est2genome-gene-0.0	4	8	0	2	0	10	1	35	16	435	1	28
maker-scaffold_1047|ref0027203-exonerate_est2genome-gene-0.1	4351	5585	5564	5451	4233	4690	2929	2305	3733	3187	4013	2956
maker-scaffold_10472|ref0011853-exonerate_est2genome-gene-0.0	997	580	1048	959	1000	1114	148	61	206	167	115	125
maker-scaffold_10472|ref0011853-exonerate_est2genome-gene-0.1	0	0	0	0	1	0	0	0	0	0	1	0
maker-scaffold_10478|ref0011848-exonerate_est2genome-gene-0.0	431	637	1336	1045	585	797	588	615	135	589	1862	834
maker-scaffold_10478|ref0011848-exonerate_est2genome-gene-0.1	640	429	581	504	520	512	968	1151	1412	1000	830	791
maker-scaffold_10479|ref0011847-exonerate_est2genome-gene-0.0	1603	1036	2054	1100	1275	995	640	714	729	316	1113	896
maker-scaffold_1048|ref0027212-exonerate_est2genome-gene-0.0	2	4	10	3	5	2	57	98	31	33	29	24
maker-scaffold_1048|ref0027212-exonerate_est2genome-gene-0.2	1893	2026	2021	1816	1667	1717	3327	3416	3822	3027	2690	2466
maker-scaffold_1048|ref0027212-exonerate_est2genome-gene-0.3	1761	3084	1781	2497	4811	4149	2875	6555	3324	4878	7645	4074
maker-scaffold_10481|ref0015529-exonerate_est2genome-gene-0.0	0	1	0	0	0	0	14	7	2	16	16	8
maker-scaffold_10483|ref0015531-exonerate_est2genome-gene-0.0	3063	3676	2291	2879	1928	2856	6450	6331	6726	6232	5662	5244
maker-scaffold_10484|ref0015532-exonerate_est2genome-gene-0.0	849	695	886	751	777	789	297	423	394	205	418	471
maker-scaffold_10485|ref0015533-exonerate_est2genome-gene-0.0	71273	62432	60315	60985	57104	56781	60154	51933	61447	50420	43178	32862
maker-scaffold_10485|ref0015533-exonerate_est2genome-gene-0.1	0	0	1	1	2	0	0	0	0	2	0	0
maker-scaffold_10486|ref0046803-exonerate_est2genome-gene-0.0	0	0	0	1	0	1	0	0	0	0	0	0
maker-scaffold_10488|ref0044677-exonerate_est2genome-gene-0.0	2742	2575	3636	2366	1931	2091	2045	1923	3327	1727	2362	1969
maker-scaffold_1049|ref0027211-exonerate_est2genome-gene-0.0	6737	6871	6325	5895	4306	7200	7767	5645	7255	6552	6398	6438
maker-scaffold_1049|ref0027211-exonerate_est2genome-gene-0.1	1201	1098	1166	973	875	1303	1299	1299	1491	1243	1283	1390
maker-scaffold_1049|ref0027211-exonerate_est2genome-gene-0.2	535	414	512	408	505	571	265	299	337	220	281	218
maker-scaffold_10494|ref0033858-exonerate_est2genome-gene-0.0	9417	7790	10581	12565	11336	11242	3777	4204	3722	4318	7149	6071
maker-scaffold_10494|ref0033858-exonerate_est2genome-gene-0.1	6312	7277	6106	6058	5635	8250	5078	5167	5851	4563	4081	3704
maker-scaffold_10495|ref0033857-exonerate_est2genome-gene-0.0	125	1146	52	952	857	984	258	863	54	1004	1131	915
maker-scaffold_10496|ref0033855-exonerate_est2genome-gene-0.0	1	3	0	0	0	15	1	0	0	2	0	0
maker-scaffold_10496|ref0033855-exonerate_est2genome-gene-0.1	9718	10235	8871	9774	7974	9073	8369	6697	7745	6891	6654	6023
maker-scaffold_10496|ref0033855-exonerate_est2genome-gene-0.2	4433	5380	5469	4566	4636	5910	6938	8661	7729	7246	7385	6203
maker-scaffold_10498|ref0046049-exonerate_est2genome-gene-0.0	0	0	0	0	0	0	1	0	0	0	1	0
maker-scaffold_105|ref0001923-exonerate_est2genome-gene-0.0	898	483	571	924	977	768	522	544	939	566	949	402
maker-scaffold_105|ref0001923-exonerate_est2genome-gene-0.1	6730	4965	8351	5655	6542	5661	11430	16141	18605	10944	13730	9844
maker-scaffold_105|ref0001923-exonerate_est2genome-gene-0.2	0	1	0	0	0	0	0	0	0	0	0	0
maker-scaffold_105|ref0001923-exonerate_est2genome-gene-1.0	738	591	709	681	617	728	1032	1013	1106	892	1585	963
maker-scaffold_105|ref0001923-exonerate_est2genome-gene-1.1	1996	1695	2033	2317	2811	2288	3467	3071	2603	3007	4081	2961
maker-scaffold_105|ref0001923-exonerate_est2genome-gene-1.2	219	448	585	222	9	253	623	947	927	412	4	372
maker-scaffold_105|ref0001923-exonerate_est2genome-gene-1.3	1449	1382	1685	810	417	1358	429	388	453	195	387	638
maker-scaffold_105|ref0001923-exonerate_est2genome-gene-1.4	6814	6240	7237	6713	6292	6965	3399	2781	4095	2334	2893	2849
maker-scaffold_1050|ref0009179-exonerate_est2genome-gene-0.0	1153	938	890	1301	662	874	322	278	290	366	268	181
maker-scaffold_1050|ref0009179-exonerate_est2genome-gene-0.1	519	447	642	539	438	536	361	386	513	353	522	429
maker-scaffold_1050|ref0009179-exonerate_est2genome-gene-0.2	770	732	936	813	652	629	411	463	513	311	506	384
maker-scaffold_10500|ref0032179-exonerate_est2genome-gene-0.2	237	919	1699	1035	266	978	345	916	1723	706	457	1268
maker-scaffold_10502|ref0032181-exonerate_est2genome-gene-0.0	1	997	1	3323	3207	4947	355	1773	3	3634	3539	4113
maker-scaffold_10503|ref0032180-exonerate_est2genome-gene-0.0	2	0	0	0	0	0	0	0	0	0	0	0
maker-scaffold_10503|ref0032180-exonerate_est2genome-gene-0.1	0	0	0	0	0	0	0	0	0	0	0	0
maker-scaffold_10504|ref0032183-exonerate_est2genome-gene-0.0	5328	5155	5122	4624	3934	4334	5071	5850	5666	4301	4892	4504
maker-scaffold_10504|ref0032183-exonerate_est2genome-gene-0.1	18910	17099	22290	14957	12581	14801	6957	4809	7324	5295	7103	6522
maker-scaffold_10506|ref0032185-exonerate_est2genome-gene-0.0	2337	2417	2801	2147	1919	3181	2234	2199	3644	2359	2470	2316
maker-scaffold_10506|ref0032185-exonerate_est2genome-gene-0.1	1711	1911	2495	1572	1440	1966	2322	2482	2928	2321	2453	2000
maker-scaffold_10508|ref0032177-exonerate_est2genome-gene-0.0	1002	1725	1382	1692	1609	1014	910	1538	1041	1224	1595	2127
maker-scaffold_10509|ref0032176-exonerate_est2genome-gene-0.0	1	0	0	0	0	0	0	1	1	1	0	1
maker-scaffold_1051|ref0009180-exonerate_est2genome-gene-0.0	0	1	0	0	0	0	0	0	0	0	0	0
maker-scaffold_1051|ref0009180-exonerate_est2genome-gene-0.1	1	0	0	0	1	1	0	0	0	0	0	0
maker-scaffold_1051|ref0009180-exonerate_est2genome-gene-0.2	1	1	0	1	1	1	553	215	944	488	50	160
maker-scaffold_10510|ref0001618-exonerate_est2genome-gene-0.0	0	0	0	0	0	0	0	0	0	0	0	0
maker-scaffold_10510|ref0001618-exonerate_est2genome-gene-0.1	332	405	223	321	142	328	596	665	642	589	434	519
maker-scaffold_10512|ref0001616-exonerate_est2genome-gene-0.0	2750	3136	2964	2903	2834	3196	1856	1462	2327	1626	2159	2073
maker-scaffold_10513|ref0001617-exonerate_est2genome-gene-0.0	753	765	1468	1090	797	877	611	475	1339	759	964	822
maker-scaffold_10514|ref0001622-exonerate_est2genome-gene-0.0	6953	5443	8592	6192	5279	4293	948	1080	1171	773	1579	1362
maker-scaffold_10515|ref0001623-exonerate_est2genome-gene-0.0	1538	1630	2674	2376	2002	2160	279	280	531	435	527	618
maker-scaffold_10519|ref0001614-exonerate_est2genome-gene-0.0	232	251	288	183	312	249	836	1200	847	536	1771	1200
maker-scaffold_1052|ref0009181-exonerate_est2genome-gene-0.0	0	0	0	2	0	0	1	0	0	23	0	0
maker-scaffold_1052|ref0009181-exonerate_est2genome-gene-0.1	1256	983	943	1603	920	1133	154	97	217	80	81	30
maker-scaffold_1052|ref0009181-exonerate_est2genome-gene-0.2	2511	2249	3025	2475	1922	2392	2537	5428	3468	3183	3193	2191
maker-scaffold_1052|ref0009181-exonerate_est2genome-gene-0.3	2896	2957	3158	2683	2031	2586	1533	1678	2390	1515	2253	1554
maker-scaffold_10521|ref0044732-exonerate_est2genome-gene-0.0	26	58	22	19	25	50	62	21	60	47	28	35
maker-scaffold_10523|ref0044730-exonerate_est2genome-gene-0.0	2968	2101	3915	2290	2710	2880	2329	2930	3616	1720	2461	2714
maker-scaffold_10523|ref0044730-exonerate_est2genome-gene-0.1	158	5	786	307	839	651	6	3	1	2	0	0
maker-scaffold_10524|ref0020799-exonerate_est2genome-gene-0.0	12200	11753	11938	11321	9020	9218	9479	10770	11005	8278	8503	6741
maker-scaffold_10524|ref0020799-exonerate_est2genome-gene-0.1	226	205	298	137	150	165	123	154	145	95	157	150
maker-scaffold_10524|ref0020799-exonerate_est2genome-gene-0.2	548	476	583	374	425	395	751	587	845	581	755	564
maker-scaffold_10525|ref0044736-exonerate_est2genome-gene-0.0	5	15	9	11	3	6	175	19	25	24	8	22
maker-scaffold_10525|ref0044736-exonerate_est2genome-gene-0.1	12	5	2	11	5	16	126	44	2	122	16	73
maker-scaffold_10525|ref0044736-exonerate_est2genome-gene-0.2	4104	3090	4030	3407	3139	3908	7638	11856	9512	7650	6997	5585
maker-scaffold_10525|ref0044736-exonerate_est2genome-gene-0.3	409	590	423	419	412	488	1348	1225	1342	1112	849	1049
maker-scaffold_10529|ref0044738-exonerate_est2genome-gene-0.0	995	740	933	1551	1073	2217	1674	742	1397	2192	2740	3619
maker-scaffold_10529|ref0044738-exonerate_est2genome-gene-0.1	0	0	1	0	1	1	0	1	0	0	0	0
maker-scaffold_10529|ref0044738-exonerate_est2genome-gene-0.2	327	321	330	251	558	3605	3829	2469	3504	2453	1463	6649
maker-scaffold_1053|ref0009182-exonerate_est2genome-gene-0.0	0	0	0	0	0	0	0	0	0	0	0	0
maker-scaffold_1053|ref0009182-exonerate_est2genome-gene-0.5	8365	8732	8090	8230	7014	8699	7710	7041	7976	6351	7263	6230
maker-scaffold_1053|ref0009182-exonerate_est2genome-gene-0.6	299	88	497	198	43	459	493	483	495	609	70	936
maker-scaffold_1053|ref0009182-exonerate_est2genome-gene-0.7	1349	920	1263	1316	1156	1015	1844	1885	1242	1698	3259	2105
maker-scaffold_1053|ref0009182-exonerate_est2genome-gene-0.8	69903	52038	68625	53701	51476	51511	64564	70766	70287	54339	58720	52444
maker-scaffold_10530|ref0014203-exonerate_est2genome-gene-0.0	11341	10346	12578	10151	9488	12052	14727	13674	14573	8992	11457	12960
maker-scaffold_10530|ref0014203-exonerate_est2genome-gene-0.1	8	8	3	8	6	3	20	17	64	13	16	17
maker-scaffold_10530|ref0014203-exonerate_est2genome-gene-0.2	0	0	0	0	0	1	1	3	0	0	1	1
maker-scaffold_10531|ref0014204-exonerate_est2genome-gene-0.0	2	4	2	0	3	1	3	0	5	5	5	8
maker-scaffold_10532|ref0014205-exonerate_est2genome-gene-0.0	20805	17783	22832	18952	15945	19907	6049	3608	5102	5495	5589	5659
maker-scaffold_10532|ref0014205-exonerate_est2genome-gene-0.1	1366	1185	1249	1037	975	1490	1789	1136	1466	1329	1100	1138
maker-scaffold_10533|ref0014206-exonerate_est2genome-gene-0.0	2	2	1	128	607	142	4	0	0	11	260	27
maker-scaffold_10534|ref0014199-exonerate_est2genome-gene-0.0	355	374	175	110	214	44	269	239	161	171	142	19
maker-scaffold_10537|ref0014202-exonerate_est2genome-gene-0.0	10	15	12	11	2	53	87	92	104	60	69	164
maker-scaffold_1054|ref0009183-exonerate_est2genome-gene-0.0	9484	7876	8646	9304	8319	11158	2546	3503	1789	2571	2709	3590
maker-scaffold_1054|ref0009183-exonerate_est2genome-gene-0.2	4	21	9	4	5	7	24	62	34	127	23	9
maker-scaffold_10540|ref0007087-exonerate_est2genome-gene-0.0	0	0	0	0	0	0	2	0	0	0	0	0
maker-scaffold_10543|ref0007088-exonerate_est2genome-gene-0.0	5199	5377	5575	4744	6015	5468	13608	15663	17350	12335	13610	13965
maker-scaffold_10543|ref0007088-exonerate_est2genome-gene-0.1	0	0	0	0	0	0	0	0	0	0	0	0
maker-scaffold_10543|ref0007088-exonerate_est2genome-gene-0.2	0	0	0	0	1	0	1	0	0	0	0	0
maker-scaffold_10544|ref0007083-exonerate_est2genome-gene-0.0	7650	0	0	0	0	0	831	0	0	122	2	0
maker-scaffold_10544|ref0007083-exonerate_est2genome-gene-0.1	0	0	0	0	0	0	0	0	0	0	0	0
maker-scaffold_10545|ref0007082-exonerate_est2genome-gene-0.0	8039	7955	9680	7031	8924	6236	8706	7449	7562	6716	8187	6388
maker-scaffold_10545|ref0007082-exonerate_est2genome-gene-0.1	262	233	286	258	212	197	31	35	27	13	33	49
maker-scaffold_10545|ref0007082-exonerate_est2genome-gene-0.2	1003	530	1161	654	661	689	533	242	629	359	607	501
maker-scaffold_10549|ref0007093-exonerate_est2genome-gene-0.0	85	95	239	93	185	57	338	258	552	285	308	168
maker-scaffold_10549|ref0007093-exonerate_est2genome-gene-0.1	0	0	0	0	0	0	0	0	0	0	0	0
maker-scaffold_1055|ref0009184-exonerate_est2genome-gene-0.0	3891	4052	4603	4140	3571	3636	3304	3265	4256	3014	3181	2292
maker-scaffold_1055|ref0009184-exonerate_est2genome-gene-0.1	5395	3174	4434	3839	2555	3392	8227	8360	7950	6764	6971	5369
maker-scaffold_1055|ref0009184-exonerate_est2genome-gene-0.2	0	0	0	0	0	0	0	0	0	0	0	0
maker-scaffold_1055|ref0009184-exonerate_est2genome-gene-0.3	2430	2587	2651	2066	1944	1443	2184	3539	3128	1689	1591	546
maker-scaffold_1055|ref0009184-exonerate_est2genome-gene-0.4	8	8	9	3	183	5	227	201	100	364	624	22
maker-scaffold_1055|ref0009184-exonerate_est2genome-gene-0.5	729	893	809	827	984	1362	899	1007	1069	1165	1019	1224
maker-scaffold_1055|ref0009184-exonerate_est2genome-gene-0.6	15	13	14	12	5	9	23	19	35	12	20	2
maker-scaffold_10551|ref0025278-exonerate_est2genome-gene-0.0	85	98	271	143	137	219	529	659	1220	683	724	598
maker-scaffold_10551|ref0025278-exonerate_est2genome-gene-0.1	1117	1144	1095	874	746	1203	1656	2206	1730	1479	1620	1477
maker-scaffold_10552|ref0025275-exonerate_est2genome-gene-0.0	219	117	478	201	217	170	139	82	125	127	122	89
maker-scaffold_10553|ref0025276-exonerate_est2genome-gene-0.0	41955	20372	33926	25215	24110	19983	9508	12524	9558	5906	8540	13512
maker-scaffold_10554|ref0025273-exonerate_est2genome-gene-0.0	35	50	39	50	52	71	508	471	839	243	372	172
maker-scaffold_10555|ref0025274-exonerate_est2genome-gene-0.0	0	0	0	0	0	0	7	121	2	249	0	2
maker-scaffold_10555|ref0025274-exonerate_est2genome-gene-0.1	1	0	0	0	0	1	1	47	0	87	0	0
maker-scaffold_10556|ref0025271-exonerate_est2genome-gene-0.0	1	0	0	0	0	0	1	0	0	0	0	0
maker-scaffold_10557|ref0025272-exonerate_est2genome-gene-0.0	371	177	535	276	564	414	430	484	508	367	548	310
maker-scaffold_10557|ref0025272-exonerate_est2genome-gene-0.1	509	456	604	423	331	249	288	352	364	156	310	197
maker-scaffold_10557|ref0025272-exonerate_est2genome-gene-0.2	27	34	10	45	16	19	78	45	32	53	23	49
maker-scaffold_10557|ref0025272-exonerate_est2genome-gene-0.3	998	803	1088	729	803	802	795	837	1024	499	781	721
maker-scaffold_10557|ref0025272-exonerate_est2genome-gene-0.4	3573	2888	3616	3193	2768	2968	6680	6399	9585	5811	5797	3813
maker-scaffold_10558|ref0025282-exonerate_est2genome-gene-0.0	274	309	404	307	268	347	227	298	340	231	323	272
maker-scaffold_10559|ref0025283-exonerate_est2genome-gene-0.0	1	3	4	8	20	12	1	1	0	7	9	2
maker-scaffold_10559|ref0025283-exonerate_est2genome-gene-0.1	306	407	397	378	8	17	1576	1101	1722	1497	47	20
maker-scaffold_1056|ref0009185-exonerate_est2genome-gene-0.0	844	1354	1223	993	1054	1665	434	709	588	413	926	443
maker-scaffold_1056|ref0009185-exonerate_est2genome-gene-0.2	55	400	118	38	259	73	155	274	137	101	269	107
maker-scaffold_1056|ref0009185-exonerate_est2genome-gene-0.3	1673	2003	1724	1779	1454	920	1260	1684	1347	1041	1661	1000
maker-scaffold_1056|ref0009185-exonerate_est2genome-gene-0.4	641	739	741	712	695	1166	725	670	782	708	738	796
maker-scaffold_1056|ref0009185-exonerate_est2genome-gene-0.5	442	807	461	493	439	1187	346	678	349	263	423	1051
maker-scaffold_10560|ref0019757-exonerate_est2genome-gene-0.0	5708	4671	4501	5098	5638	6265	3237	2403	2769	3133	4904	3626
maker-scaffold_10560|ref0019757-exonerate_est2genome-gene-0.1	681	671	833	781	1212	536	1133	1232	1918	1314	1577	878
maker-scaffold_10560|ref0019757-exonerate_est2genome-gene-0.2	973	1723	1523	984	758	930	1142	1422	1689	920	842	904
maker-scaffold_10561|ref0019756-exonerate_est2genome-gene-0.0	15	7	16	7	25	47	101	28	111	51	70	104
maker-scaffold_10565|ref0019752-exonerate_est2genome-gene-0.0	30	53	76	85	180	144	18	20	178	28	105	102
maker-scaffold_10566|ref0020905-exonerate_est2genome-gene-0.0	0	2	0	0	1870	3985	6	8	5	2	1555	3160
maker-scaffold_10569|ref0019748-exonerate_est2genome-gene-0.0	2	1	3	0	2	0	0	5	1	0	6	1
maker-scaffold_10569|ref0019748-exonerate_est2genome-gene-0.1	2269	2490	2634	1934	2436	2143	2521	2172	3177	1983	3293	1857
maker-scaffold_10569|ref0019748-exonerate_est2genome-gene-0.2	2447	2479	2634	1558	2435	2161	4812	4407	5234	3353	5128	3032
maker-scaffold_10570|ref0037675-exonerate_est2genome-gene-0.0	2551	3065	2919	2354	2613	2143	1669	2851	1808	2167	2336	2053
maker-scaffold_10571|ref0037676-exonerate_est2genome-gene-0.0	2081	2154	2072	1660	1796	2091	984	1565	1303	971	1233	993
maker-scaffold_10571|ref0037676-exonerate_est2genome-gene-0.1	1882	1707	2636	1746	1402	1242	272	315	297	156	368	272
maker-scaffold_10572|ref0037677-exonerate_est2genome-gene-0.0	0	0	0	0	0	3	0	0	0	0	0	0
maker-scaffold_10573|ref0031736-exonerate_est2genome-gene-0.0	0	0	0	0	0	0	0	0	0	0	0	0
maker-scaffold_10574|ref0037679-exonerate_est2genome-gene-0.0	1	1	1	0	0	1	0	0	0	0	0	0
maker-scaffold_10574|ref0037679-exonerate_est2genome-gene-0.1	0	0	0	0	0	0	2	0	1	0	1	8
maker-scaffold_10577|ref0037682-exonerate_est2genome-gene-0.0	407	394	273	94	290	579	1176	1147	1062	555	639	1028
maker-scaffold_10577|ref0037682-exonerate_est2genome-gene-0.1	151	111	85	24	42	89	1180	944	1062	515	422	477
maker-scaffold_10578|ref0037683-exonerate_est2genome-gene-0.0	13	0	0	0	1	3	0	0	0	29	0	0
maker-scaffold_10579|ref0037684-exonerate_est2genome-gene-0.0	1953	2924	1701	2458	1735	1781	5787	5718	6176	6172	5508	4463
maker-scaffold_10579|ref0037684-exonerate_est2genome-gene-0.1	0	1	0	0	0	1	17	28	1	9	1	4
maker-scaffold_10579|ref0037684-exonerate_est2genome-gene-0.2	4321	4810	4467	4267	3594	5407	3433	3855	4293	3080	2850	2991
maker-scaffold_10579|ref0037684-exonerate_est2genome-gene-0.3	952	976	473	975	771	770	125	466	72	130	256	189
maker-scaffold_10583|ref0030437-exonerate_est2genome-gene-0.0	0	1	0	0	0	1	0	0	0	0	0	0
maker-scaffold_10584|ref0030440-exonerate_est2genome-gene-0.0	5	15	13	17	8	11	0	1	0	1	0	0
maker-scaffold_10585|ref0030439-exonerate_est2genome-gene-0.0	1477	1703	2270	1719	1109	2511	1172	1532	1712	1447	1156	1943
maker-scaffold_10586|ref0030442-exonerate_est2genome-gene-0.0	2	1	34	0	3	4	12	15	3	5	2	5
maker-scaffold_10589|ref0030443-exonerate_est2genome-gene-0.0	113	83	75	43	82	114	45	102	35	39	25	105
maker-scaffold_1059|ref0009188-exonerate_est2genome-gene-0.1	4	1	1	0	5	1	1	1	3	7	0	2
maker-scaffold_10590|ref0048324-exonerate_est2genome-gene-0.0	214	279	174	192	194	443	630	1061	607	854	665	1078
maker-scaffold_10593|ref0048323-exonerate_est2genome-gene-0.1	13	39	10	28	39	18	1	4	10	0	16	8
maker-scaffold_10593|ref0048323-exonerate_est2genome-gene-0.3	3427	3490	3591	2992	3479	4076	4368	4992	4474	4105	5948	4736
maker-scaffold_10593|ref0048323-exonerate_est2genome-gene-0.4	13451	10581	13266	9795	9383	11084	10325	10907	12830	8868	11833	11146
maker-scaffold_10596|ref0048326-exonerate_est2genome-gene-0.0	1	1	1	0	0	11	0	0	14	0	0	14
maker-scaffold_10596|ref0048326-exonerate_est2genome-gene-0.1	276	371	358	255	271	226	322	345	545	326	402	256
maker-scaffold_10596|ref0048326-exonerate_est2genome-gene-0.2	0	0	0	0	0	0	0	0	0	0	0	0
maker-scaffold_10596|ref0048326-exonerate_est2genome-gene-0.3	789	601	744	1102	979	1108	1742	3298	1960	2358	2037	1740
maker-scaffold_10597|ref0048327-exonerate_est2genome-gene-0.0	3417	3472	3977	3395	3561	4562	2346	3231	3397	2094	3883	3220
maker-scaffold_10597|ref0048327-exonerate_est2genome-gene-0.1	2	0	0	0	4	26	45	39	7	143	56	13
maker-scaffold_10598|ref0048332-exonerate_est2genome-gene-0.0	2568	2094	3268	1997	1995	1467	2433	1888	2193	1699	2113	1394
maker-scaffold_10599|ref0048333-exonerate_est2genome-gene-0.0	82273	56885	96151	64108	55550	44911	11174	16041	13826	9346	16507	15491
maker-scaffold_106|ref0001920-exonerate_est2genome-gene-0.0	186	309	237	217	100	270	3751	5219	5822	4965	2876	1101
maker-scaffold_106|ref0001920-exonerate_est2genome-gene-0.1	10674	11895	11399	11109	10098	13076	6475	9001	7406	6335	7460	7223
maker-scaffold_106|ref0001920-exonerate_est2genome-gene-1.0	9807	11061	10064	10702	7037	9922	22226	29642	25675	22508	16818	16421
maker-scaffold_106|ref0001920-exonerate_est2genome-gene-1.1	1166	1397	1304	918	1865	1909	1680	1332	1825	1328	1455	1520
maker-scaffold_106|ref0001920-exonerate_est2genome-gene-1.2	8348	5402	8900	8153	8871	8736	855	988	1115	706	1574	1523
maker-scaffold_1060|ref0014573-exonerate_est2genome-gene-0.0	1507	1575	2017	1399	854	1060	1630	1696	2265	1354	1074	1021
maker-scaffold_1060|ref0014573-exonerate_est2genome-gene-0.2	270	243	177	223	198	366	1095	805	824	875	574	815
maker-scaffold_1060|ref0014573-exonerate_est2genome-gene-0.3	406	491	391	0	0	0	572	484	742	91	0	1
maker-scaffold_1060|ref0014573-exonerate_est2genome-gene-0.4	8930	6542	9577	8021	8034	8549	6271	8923	7471	7122	9340	8226
maker-scaffold_10601|ref0035957-exonerate_est2genome-gene-0.0	11	7	9	20	22	24	38	39	14	19	9	17
maker-scaffold_10601|ref0035957-exonerate_est2genome-gene-0.2	3	2	11	0	5	5	86	144	100	19	69	94
maker-scaffold_10601|ref0035957-exonerate_est2genome-gene-0.3	56	163	0	43	0	4	67	45	0	53	1	35
maker-scaffold_10602|ref0021503-exonerate_est2genome-gene-0.0	262	709	41	395	178	242	1472	1937	148	3589	897	597
maker-scaffold_10602|ref0021503-exonerate_est2genome-gene-0.1	14329	10446	12041	12300	10904	11709	12040	12557	12638	8452	13772	9046
maker-scaffold_10604|ref0035960-exonerate_est2genome-gene-0.0	1767	1777	2084	1791	1450	1451	1175	1465	1643	1246	1376	1067
maker-scaffold_10605|ref0035961-exonerate_est2genome-gene-0.0	28	31	34	29	15	1	16	16	18	15	14	3
maker-scaffold_10606|ref0035958-exonerate_est2genome-gene-0.0	2	5	1	5	2	6	6	22	34	26	8	16
maker-scaffold_10607|ref0035959-exonerate_est2genome-gene-0.0	724	1096	946	727	925	902	1914	2557	3027	2511	1458	1237
maker-scaffold_10608|ref0035962-exonerate_est2genome-gene-0.0	40399	32919	38765	30339	25412	48910	39925	39999	32069	33440	41083	41340
maker-scaffold_1061|ref0014572-exonerate_est2genome-gene-0.0	1790	1661	1955	1790	1501	1832	1430	1374	1706	1662	1699	1547
maker-scaffold_1061|ref0014572-exonerate_est2genome-gene-0.1	2	4	2	3	6	0	0	0	0	2	1	0
maker-scaffold_1061|ref0014572-exonerate_est2genome-gene-0.2	1472	1415	1531	1299	985	1757	1817	1706	2318	1525	1597	1912
maker-scaffold_10610|ref0017953-exonerate_est2genome-gene-0.0	0	0	0	0	1	0	0	0	0	1	0	0
maker-scaffold_10613|ref0010631-exonerate_est2genome-gene-0.0	0	0	1	0	0	0	0	0	0	0	0	0
maker-scaffold_10613|ref0010631-exonerate_est2genome-gene-0.1	0	0	1	0	0	0	0	0	0	0	0	0
maker-scaffold_10616|ref0010639-exonerate_est2genome-gene-0.0	2649	2473	3490	3098	2467	2694	726	838	870	800	1255	1044
maker-scaffold_10617|ref0010637-exonerate_est2genome-gene-0.1	0	0	3	1	3	1	1	1	0	0	2	1
maker-scaffold_10619|ref0010641-exonerate_est2genome-gene-0.0	1730	1241	1381	1069	1155	1523	1906	1326	1406	1065	1651	1574
maker-scaffold_10619|ref0010641-exonerate_est2genome-gene-0.1	56	43	129	72	221	87	326	896	356	484	331	148
maker-scaffold_1062|ref0014575-exonerate_est2genome-gene-0.0	0	2	0	2	2	7	0	4	1	17	1	1
maker-scaffold_1062|ref0014575-exonerate_est2genome-gene-0.1	38	35	32	47	6	19	147	169	333	412	71	92
maker-scaffold_1062|ref0014575-exonerate_est2genome-gene-0.2	0	0	0	0	0	0	0	0	0	0	0	0
maker-scaffold_10620|ref0048412-exonerate_est2genome-gene-0.0	578	524	783	576	597	604	815	896	1251	805	748	551
maker-scaffold_10620|ref0048412-exonerate_est2genome-gene-0.2	2166	2548	2476	2665	2164	3195	3844	3233	4827	3572	3586	2856
maker-scaffold_10624|ref0048377-exonerate_est2genome-gene-0.0	4194	6026	5076	4866	4072	5403	1474	2543	2065	1474	2716	2838
maker-scaffold_10624|ref0048377-exonerate_est2genome-gene-0.1	1	2	5	1	0	0	0	1	0	0	1	0
maker-scaffold_10625|ref0048379-exonerate_est2genome-gene-0.1	3	3	4	3	1	1254	21	2	0	8	8	807
maker-scaffold_10626|ref0048410-exonerate_est2genome-gene-0.0	5441	4493	6002	4514	3813	4931	4384	6061	5063	3843	4994	4409
maker-scaffold_10627|ref0048411-exonerate_est2genome-gene-0.0	0	0	0	0	0	0	166	75	69	1	1	53
maker-scaffold_1063|ref0014574-exonerate_est2genome-gene-0.0	0	0	0	0	0	1	1	0	0	2	0	0
maker-scaffold_1063|ref0014574-exonerate_est2genome-gene-0.1	14	13	12	81	40	2	6	14	0	27	14	0
maker-scaffold_1063|ref0014574-exonerate_est2genome-gene-0.2	0	0	0	0	0	0	0	0	0	0	0	0
maker-scaffold_10630|ref0040578-exonerate_est2genome-gene-0.0	23	23	48	148	278	121	1126	1089	756	828	1844	1086
maker-scaffold_10632|ref0030541-exonerate_est2genome-gene-0.0	3542	3662	3935	2800	2627	3074	3695	4105	5430	2789	3606	3412
maker-scaffold_10633|ref0030540-exonerate_est2genome-gene-0.0	1500	1095	1809	1334	1296	1003	702	740	856	561	938	540
maker-scaffold_10633|ref0030540-exonerate_est2genome-gene-0.1	3	1	2	4	0	0	4	1	8	2	6	4
maker-scaffold_10633|ref0030540-exonerate_est2genome-gene-0.2	26125	18595	25712	19496	15232	18595	9465	10910	8463	6749	9561	9342
maker-scaffold_10634|ref0030547-exonerate_est2genome-gene-0.0	50	0	6	46	0	133	95	0	11	88	0	459
maker-scaffold_10634|ref0030547-exonerate_est2genome-gene-0.1	0	0	0	1	0	0	7	6	10	29	2	1
maker-scaffold_10637|ref0030544-exonerate_est2genome-gene-0.0	0	1855	1345	2871	964	1705	306	420	1245	2079	1073	1264
maker-scaffold_10637|ref0030544-exonerate_est2genome-gene-0.2	4144	6332	4475	4186	3940	5443	4985	5847	5061	4350	4212	3609
maker-scaffold_1064|ref0014577-exonerate_est2genome-gene-0.1	0	0	0	0	2	0	0	0	0	0	0	0
maker-scaffold_1064|ref0014577-exonerate_est2genome-gene-0.2	0	0	0	0	0	0	0	0	0	1	0	0
maker-scaffold_1064|ref0014577-exonerate_est2genome-gene-0.3	169307	131029	164121	170180	142386	133057	166099	162827	183347	123758	147305	131891
maker-scaffold_1064|ref0014577-exonerate_est2genome-gene-0.4	278	171	168	228	101	294	735	813	783	525	661	704
maker-scaffold_1064|ref0014577-exonerate_est2genome-gene-0.5	2185	2085	1954	2106	1900	2250	1249	1226	1349	1082	1348	1075
maker-scaffold_1064|ref0014577-exonerate_est2genome-gene-0.6	10849	8217	12036	8817	9572	9398	15644	16292	21341	13150	17291	11965
maker-scaffold_1064|ref0014577-exonerate_est2genome-gene-0.7	1130	1516	1458	1807	1467	1886	7013	7210	11861	4817	4848	6061
maker-scaffold_10640|ref0016361-exonerate_est2genome-gene-0.0	3781	3622	3518	3143	2731	3714	3427	2745	3545	2632	2860	2766
maker-scaffold_10640|ref0016361-exonerate_est2genome-gene-0.1	1495	461	369	498	899	1461	2847	1583	2130	1822	3127	2207
maker-scaffold_10640|ref0016361-exonerate_est2genome-gene-0.2	13316	12622	17956	12444	13194	13297	18706	20894	27073	19202	24606	18124
maker-scaffold_10640|ref0016361-exonerate_est2genome-gene-0.3	3454	1833	1829	1882	2027	3015	6754	4160	3154	3580	3012	3788
maker-scaffold_10641|ref0016363-exonerate_est2genome-gene-0.0	625	696	839	785	741	777	83	81	37	122	91	50
maker-scaffold_10643|ref0016359-exonerate_est2genome-gene-0.0	126	8	1	9	29	4	358	55	24	114	150	72
maker-scaffold_10643|ref0016359-exonerate_est2genome-gene-0.1	154	56	44	140	30	195	483	147	122	383	75	355
maker-scaffold_10645|ref0016355-exonerate_est2genome-gene-0.0	10471	8340	10947	7801	7863	11036	5979	5899	7629	5374	6638	6769
maker-scaffold_10648|ref0010866-exonerate_est2genome-gene-0.0	4924	5195	4760	3975	4942	3775	3217	3786	6072	3431	6837	4534
maker-scaffold_10648|ref0010866-exonerate_est2genome-gene-0.2	300	260	212	209	151	395	696	731	608	463	486	466
maker-scaffold_1065|ref0014576-exonerate_est2genome-gene-0.0	1607	1892	1710	1553	1240	1979	2977	2270	3404	3042	2192	2550
maker-scaffold_1065|ref0014576-exonerate_est2genome-gene-0.1	273	100	227	225	231	67	97	21	86	100	66	30
maker-scaffold_1065|ref0014576-exonerate_est2genome-gene-0.2	1471	1740	1551	1782	1532	2163	800	470	909	716	848	590
maker-scaffold_1065|ref0014576-exonerate_est2genome-gene-0.3	4055	2399	3281	3462	3068	2998	4202	3267	5244	4018	4089	3543
maker-scaffold_1065|ref0014576-exonerate_est2genome-gene-0.4	77	158	79	67	71	220	421	407	638	514	416	423
maker-scaffold_1065|ref0014576-exonerate_est2genome-gene-0.5	260	374	0	0	0	0	149	165	0	19	0	0
maker-scaffold_10651|ref0041274-exonerate_est2genome-gene-0.0	279	261	285	317	314	372	143	141	152	133	160	159
maker-scaffold_10651|ref0041274-exonerate_est2genome-gene-0.1	2	9	0	0	1	2	4	7	6	27	2	3
maker-scaffold_10652|ref0041277-exonerate_est2genome-gene-0.0	253	1745	402	805	648	333	963	2636	871	1956	860	899
maker-scaffold_10653|ref0041276-exonerate_est2genome-gene-0.0	2147	2902	2324	2460	2477	2997	3552	3271	4030	4065	3630	3152
maker-scaffold_10655|ref0041270-exonerate_est2genome-gene-0.0	4217	5464	4843	5552	5550	5734	3801	3745	5276	3702	4033	3259
maker-scaffold_10657|ref0041272-exonerate_est2genome-gene-0.0	0	0	0	1	0	0	0	0	0	2	0	4
maker-scaffold_10657|ref0041272-exonerate_est2genome-gene-0.1	414	584	361	47	30	206	502	1229	490	123	23	211
maker-scaffold_10657|ref0041272-exonerate_est2genome-gene-0.2	94	108	109	69	105	93	9	43	8	1	14	22
maker-scaffold_10658|ref0004415-exonerate_est2genome-gene-0.0	3	3	3	0	0	0	2	0	3	0	2	0
maker-scaffold_1066|ref0014579-exonerate_est2genome-gene-0.0	2	12	10	5	8	7	12	10	36	20	4	9
maker-scaffold_1066|ref0014579-exonerate_est2genome-gene-0.1	2240	2220	2589	2282	2622	2296	2234	1793	3081	1685	2602	1933
maker-scaffold_10660|ref0023496-exonerate_est2genome-gene-0.0	1683	1364	1611	1516	1417	1982	836	956	1003	667	1074	1032
maker-scaffold_10660|ref0023496-exonerate_est2genome-gene-0.1	1862	1730	2091	2087	1561	2084	3506	3736	4420	3208	3741	3327
maker-scaffold_10661|ref0023497-exonerate_est2genome-gene-0.0	310	58	303	336	241	138	2344	3398	1342	1977	670	418
maker-scaffold_10661|ref0023497-exonerate_est2genome-gene-0.1	1102	1235	1220	989	841	1339	1404	1474	1922	1024	1260	1132
maker-scaffold_10664|ref0023500-exonerate_est2genome-gene-0.0	7990	6765	9467	5227	4982	4518	11436	19139	16265	10474	12194	8964
maker-scaffold_10664|ref0023500-exonerate_est2genome-gene-0.1	0	1	1	5	0	0	0	0	0	1	0	2
maker-scaffold_10666|ref0023502-exonerate_est2genome-gene-0.0	35868	34544	42054	28611	32284	35259	63420	55048	55369	46570	42842	35517
maker-scaffold_10666|ref0023502-exonerate_est2genome-gene-0.1	1	2	0	0	0	0	3	0	1	0	1	1
maker-scaffold_10668|ref0023488-exonerate_est2genome-gene-0.0	2958	2124	5574	4387	4553	3037	946	1041	1861	1641	2544	1249
maker-scaffold_1067|ref0014578-exonerate_est2genome-gene-0.1	154	152	173	109	0	109	25	39	33	17	0	37
maker-scaffold_1067|ref0014578-exonerate_est2genome-gene-0.2	871	813	902	549	2	687	471	312	398	284	1	241
maker-scaffold_10671|ref0005457-exonerate_est2genome-gene-0.0	0	2	0	0	0	3	5	2	0	11	5	10
maker-scaffold_10672|ref0005456-exonerate_est2genome-gene-0.0	1	2	0	0	1	0	0	0	0	0	1	0
maker-scaffold_10675|ref0005453-exonerate_est2genome-gene-0.0	5	1	3	47	66	4	8	4	3	48	109	8
maker-scaffold_10675|ref0005453-exonerate_est2genome-gene-0.1	0	0	0	0	1	0	3	1	0	29	3	0
maker-scaffold_1068|ref0014570-exonerate_est2genome-gene-0.0	4053	2490	3460	2959	3077	3734	7350	5676	7916	5444	5674	5257
maker-scaffold_10682|ref0031872-exonerate_est2genome-gene-0.0	2234	1664	2469	1824	1542	1202	1862	2203	1751	1425	1868	1429
maker-scaffold_10682|ref0031872-exonerate_est2genome-gene-0.1	4356	4031	5796	3090	3193	2305	4261	3151	4748	2632	3518	3207
maker-scaffold_10682|ref0031872-exonerate_est2genome-gene-0.2	641	528	843	719	848	694	772	898	837	655	1041	1298
maker-scaffold_10682|ref0031872-exonerate_est2genome-gene-0.3	0	0	0	0	0	0	1	0	0	2	0	0
maker-scaffold_10682|ref0031872-exonerate_est2genome-gene-0.4	4393	2407	3855	2720	3555	4112	2441	1987	2516	1837	2295	3078
maker-scaffold_10685|ref0037727-exonerate_est2genome-gene-0.0	41394	39220	45538	32301	33918	33007	64855	71957	63395	53313	53896	44185
maker-scaffold_10688|ref0031855-exonerate_est2genome-gene-0.0	2872	3460	3669	3082	3049	4091	2941	2402	3926	2676	3060	3023
maker-scaffold_1069|ref0014569-exonerate_est2genome-gene-0.0	310	906	500	511	414	954	1064	1465	1461	1229	972	1613
maker-scaffold_1069|ref0014569-exonerate_est2genome-gene-0.1	858	1188	1104	873	1072	1376	727	789	842	507	1006	895
maker-scaffold_1069|ref0014569-exonerate_est2genome-gene-0.2	1029	753	926	906	671	609	400	290	368	242	315	275
maker-scaffold_1069|ref0014569-exonerate_est2genome-gene-0.3	22	13	18	9	40	36	515	360	318	325	720	821
maker-scaffold_10690|ref0019784-exonerate_est2genome-gene-0.0	10429	10131	9721	9828	7267	12483	8369	7645	8140	6515	7629	8995
maker-scaffold_10690|ref0019784-exonerate_est2genome-gene-0.1	1867	2065	2053	1823	1414	896	2045	2257	2137	1592	2020	1086
maker-scaffold_10692|ref0019786-exonerate_est2genome-gene-0.1	666	727	939	720	756	687	445	355	456	397	578	400
maker-scaffold_10692|ref0019786-exonerate_est2genome-gene-0.2	2602	2327	3011	1987	2692	2936	3600	4542	4010	3576	4543	3779
maker-scaffold_10694|ref0019788-exonerate_est2genome-gene-0.0	0	0	0	0	0	3	0	0	0	0	0	1
maker-scaffold_10694|ref0019788-exonerate_est2genome-gene-0.1	31	16	0	17	2	0	64	22	0	46	0	15
maker-scaffold_10694|ref0019788-exonerate_est2genome-gene-0.2	43	51	40	73	29	32	25	22	21	34	37	19
maker-scaffold_10694|ref0019788-exonerate_est2genome-gene-0.3	63	52	55	92	28	31	16	22	11	22	37	16
maker-scaffold_10699|ref0019779-exonerate_est2genome-gene-0.0	0	0	0	0	0	0	3	8	5	17	2	1
maker-scaffold_10699|ref0019779-exonerate_est2genome-gene-0.1	0	0	0	0	28	0	0	1	0	0	18	0
maker-scaffold_107|ref0001921-exonerate_est2genome-gene-0.0	3675	2434	3781	2680	2617	2856	4767	5010	5438	4027	5274	4114
maker-scaffold_107|ref0001921-exonerate_est2genome-gene-1.0	294	238	400	363	366	338	188	264	173	162	220	182
maker-scaffold_107|ref0001921-exonerate_est2genome-gene-1.1	7097	5831	8853	6751	5717	5690	3262	3495	3720	3076	4371	4409
maker-scaffold_1070|ref0045094-exonerate_est2genome-gene-0.0	4163	4909	4119	4717	3712	5810	3800	3746	4325	3535	3778	4156
maker-scaffold_1070|ref0045094-exonerate_est2genome-gene-0.1	107	84	210	101	132	68	2151	4293	2398	2850	711	848
maker-scaffold_1070|ref0045094-exonerate_est2genome-gene-0.2	1876	2130	1864	2159	1461	1983	5363	4809	4591	5582	3373	4084
maker-scaffold_10700|ref0037461-exonerate_est2genome-gene-0.0	7390	5950	4965	7443	5408	4714	1005	910	636	568	1287	1695
maker-scaffold_10702|ref0014145-exonerate_est2genome-gene-0.0	1792	830	1566	1397	730	1339	1076	395	506	1027	867	694
maker-scaffold_10702|ref0014145-exonerate_est2genome-gene-0.1	1	1	0	0	0	2	4	0	1	0	1	2
maker-scaffold_10703|ref0014144-exonerate_est2genome-gene-0.0	430	1145	344	733	623	787	27	78	87	57	102	77
maker-scaffold_10703|ref0014144-exonerate_est2genome-gene-0.1	1234	3108	667	1678	1529	2286	243	358	253	301	407	374
maker-scaffold_10703|ref0014144-exonerate_est2genome-gene-0.2	16	43	33	32	43	47	2	1	1	1	5	0
maker-scaffold_10703|ref0014144-exonerate_est2genome-gene-0.4	0	0	0	2	6	0	1	0	0	0	2	2
maker-scaffold_10704|ref0014165-exonerate_est2genome-gene-0.0	6	1	0	0	19	0	997	573	609	703	599	501
maker-scaffold_10705|ref0014163-exonerate_est2genome-gene-0.0	536	536	606	369	442	260	518	753	582	338	387	263
maker-scaffold_10708|ref0014142-exonerate_est2genome-gene-0.0	78	73	1	33	34	39	80	49	3	20	9	2
maker-scaffold_10708|ref0014142-exonerate_est2genome-gene-0.1	75	9	0	58	7	9	59	3	0	59	4	4
maker-scaffold_10708|ref0014142-exonerate_est2genome-gene-0.2	2	2	0	0	0	3	0	1	2	0	4	2
maker-scaffold_1071|ref0045095-exonerate_est2genome-gene-0.0	149	279	126	137	116	189	234	380	317	188	275	188
maker-scaffold_1071|ref0045095-exonerate_est2genome-gene-0.1	0	0	0	0	0	0	4	14	2	3	0	1
maker-scaffold_10710|ref0025233-exonerate_est2genome-gene-0.0	2023	1562	2160	1552	1507	1834	1334	1345	1635	1153	1718	1468
maker-scaffold_10713|ref0025239-exonerate_est2genome-gene-0.2	4	2	502	2	144	465	0	0	102	0	160	241
maker-scaffold_10714|ref0025221-exonerate_est2genome-gene-0.0	84	8	36	10	45	6	44	28	154	98	207	139
maker-scaffold_10714|ref0025221-exonerate_est2genome-gene-0.1	940	778	598	410	673	455	9003	7994	10109	5307	6868	5767
maker-scaffold_10716|ref0020381-exonerate_est2genome-gene-0.0	203	159	260	196	211	276	364	258	290	254	182	564
maker-scaffold_10718|ref0020375-exonerate_est2genome-gene-0.0	1	4	2	1	1	0	2	1	1	0	2	0
maker-scaffold_10719|ref0020376-exonerate_est2genome-gene-0.0	0	4	1	0	1	1	48	79	21	37	40	18
maker-scaffold_10721|ref0038302-exonerate_est2genome-gene-0.0	841	916	802	928	882	1258	1187	549	1629	1326	627	652
maker-scaffold_10722|ref0038305-exonerate_est2genome-gene-0.0	5739	5301	7668	4532	4359	4802	2645	3693	3433	2090	3375	3357
maker-scaffold_10723|ref0038304-exonerate_est2genome-gene-0.0	1303	1395	1424	1090	1101	1299	1537	1472	2162	1509	2096	1557
maker-scaffold_10723|ref0038304-exonerate_est2genome-gene-0.1	0	1	0	0	0	0	0	0	0	0	0	0
maker-scaffold_10723|ref0038304-exonerate_est2genome-gene-0.2	1462	1847	1480	1106	845	1391	3998	4110	4529	3405	2719	2327
maker-scaffold_10725|ref0038306-exonerate_est2genome-gene-0.0	310	290	229	333	280	495	1394	1287	994	1205	1327	981
maker-scaffold_10725|ref0038306-exonerate_est2genome-gene-0.1	0	0	1	1	1	3	47	36	30	22	52	56
maker-scaffold_10725|ref0038306-exonerate_est2genome-gene-0.2	1953	1900	2084	1738	1643	2048	3277	2797	3928	2647	3053	2800
maker-scaffold_10729|ref0038310-exonerate_est2genome-gene-0.0	9065	5915	7617	6389	4911	5927	208	151	54	323	477	222
maker-scaffold_1073|ref0045093-exonerate_est2genome-gene-0.0	3305	181	16108	4178	14095	18742	0	53	3	4	1	0
maker-scaffold_1073|ref0045093-exonerate_est2genome-gene-0.1	483	900	508	661	354	1705	1138	780	1392	1344	331	935
maker-scaffold_10731|ref0046512-exonerate_est2genome-gene-0.0	16767	11252	19479	18942	11408	13294	7833	6289	8242	6649	4861	8988
maker-scaffold_10733|ref0007803-exonerate_est2genome-gene-0.0	0	0	0	0	0	0	0	0	1	0	0	0
maker-scaffold_10734|ref0046517-exonerate_est2genome-gene-0.0	0	6	4	3	5	3	7415	5775	2620	4045	2932	2491
maker-scaffold_10734|ref0046517-exonerate_est2genome-gene-0.1	211	818	886	416	207	138	493	850	2181	1892	639	321
maker-scaffold_10734|ref0046517-exonerate_est2genome-gene-0.2	0	0	0	1	359	799	8	0	0	3	420	687
maker-scaffold_10739|ref0007813-exonerate_est2genome-gene-0.0	0	0	1	0	1	2	0	0	2	0	0	1
maker-scaffold_1074|ref0045098-exonerate_est2genome-gene-0.0	107	12505	25	10	12	116	13353	17669	20635	36613	18949	9092
maker-scaffold_1074|ref0045098-exonerate_est2genome-gene-0.1	4129	4467	3938	2399	2582	2896	1989	2594	2372	1302	1404	1761
maker-scaffold_1074|ref0045098-exonerate_est2genome-gene-0.2	425	579	558	482	285	348	975	529	1245	805	581	547
maker-scaffold_1074|ref0045098-exonerate_est2genome-gene-0.3	15	3	1	5	8	6	65	12	16	19	51	36
maker-scaffold_1074|ref0045098-exonerate_est2genome-gene-0.4	178	56	1	69	120	114	535	187	115	286	343	434
maker-scaffold_10741|ref0008862-exonerate_est2genome-gene-0.1	453	446	276	561	352	802	5783	3592	5447	5415	6277	3936
maker-scaffold_10741|ref0008862-exonerate_est2genome-gene-0.2	3583	3287	3703	3086	2970	2938	4157	4438	4456	3293	3844	3277
maker-scaffold_10742|ref0025916-exonerate_est2genome-gene-0.0	433	423	276	362	339	317	1609	1165	1289	1355	2629	1904
maker-scaffold_10743|ref0010134-exonerate_est2genome-gene-0.0	892	858	1096	887	983	1047	1327	1766	2188	1057	1616	1391
maker-scaffold_10743|ref0010134-exonerate_est2genome-gene-0.1	6016	5374	5896	5469	4333	5393	3677	3492	4000	2995	3523	3099
maker-scaffold_10743|ref0010134-exonerate_est2genome-gene-0.2	0	3	1	0	0	2	0	0	5	0	0	2
maker-scaffold_10743|ref0010134-exonerate_est2genome-gene-0.3	963	866	1173	839	817	815	2619	3144	3056	2119	2401	2131
maker-scaffold_10743|ref0010134-exonerate_est2genome-gene-0.4	10	10	8	8	1	1	0	2	1	1	1	1
maker-scaffold_10744|ref0010126-exonerate_est2genome-gene-0.0	1334	1336	1171	1241	1408	853	120	159	102	107	270	144
maker-scaffold_10748|ref0025922-exonerate_est2genome-gene-0.0	468	436	503	447	363	182	227	266	249	229	369	172
maker-scaffold_10749|ref0025921-exonerate_est2genome-gene-0.0	1	1	0	0	0	1	0	2	2	3	1	5
maker-scaffold_1075|ref0045099-exonerate_est2genome-gene-0.0	2586	3089	4148	2891	1778	2876	1911	1552	2688	1814	1620	2040
maker-scaffold_1075|ref0045099-exonerate_est2genome-gene-0.1	3867	2521	3397	3055	1946	2606	6477	4747	6647	5017	4342	4866
maker-scaffold_1075|ref0045099-exonerate_est2genome-gene-0.2	32014	38715	33213	18429	23569	38098	36918	59999	48772	33358	44870	45851
maker-scaffold_1075|ref0045099-exonerate_est2genome-gene-0.3	0	0	0	0	0	0	0	0	0	0	0	0
maker-scaffold_1075|ref0045099-exonerate_est2genome-gene-0.4	2292	2618	3012	1787	2326	2206	3268	2573	4074	3006	3772	2111
maker-scaffold_1075|ref0045099-exonerate_est2genome-gene-0.5	8517	7817	12097	7243	6828	5886	4696	4381	5585	3667	5015	3527
maker-scaffold_10751|ref0043627-exonerate_est2genome-gene-0.0	133	158	217	92	184	191	369	328	312	167	187	170
maker-scaffold_10751|ref0043627-exonerate_est2genome-gene-0.1	968	764	729	729	641	848	878	922	924	722	1210	908
maker-scaffold_10753|ref0043629-exonerate_est2genome-gene-0.0	1	14	14	13	46	61	6	14	51	27	97	142
maker-scaffold_10757|ref0019798-exonerate_est2genome-gene-0.0	37850	32408	45725	34436	33020	31819	42793	43733	49572	37349	34841	32788
maker-scaffold_10759|ref0043619-exonerate_est2genome-gene-0.0	6	6	5	5	4	14	2	1	1	3	2	9
maker-scaffold_1076|ref0045096-exonerate_est2genome-gene-0.0	1508	1260	1532	1203	1105	635	1625	1678	1845	1651	1849	1339
maker-scaffold_1076|ref0045096-exonerate_est2genome-gene-0.1	13926	11277	11395	11317	8027	11738	10808	15470	11526	10037	10885	9943
maker-scaffold_10761|ref0013138-exonerate_est2genome-gene-0.0	133	173	172	174	42	40	226	127	241	192	125	70
maker-scaffold_10761|ref0013138-exonerate_est2genome-gene-0.1	101	110	117	140	74	41	35	35	80	38	68	39
maker-scaffold_10763|ref0013140-exonerate_est2genome-gene-0.0	511	447	0	460	0	1	439	759	0	352	1	4
maker-scaffold_10763|ref0013140-exonerate_est2genome-gene-0.1	3271	3372	3296	3273	2396	1816	3661	3580	3190	2775	3107	2329
maker-scaffold_10763|ref0013140-exonerate_est2genome-gene-0.2	232	224	306	214	191	261	584	492	920	504	540	609
maker-scaffold_10765|ref0013134-exonerate_est2genome-gene-0.0	5	48	4	17	19	14	133	499	496	427	344	299
maker-scaffold_10768|ref0013133-exonerate_est2genome-gene-0.0	628	782	778	1217	786	1715	2329	2145	2980	2117	1601	1933
maker-scaffold_1077|ref0045097-exonerate_est2genome-gene-0.0	2576	2727	3192	2294	2646	3440	3509	4163	4525	3161	4041	3483
maker-scaffold_1077|ref0045097-exonerate_est2genome-gene-0.1	1474	890	1248	952	937	832	1559	1109	2438	1171	1690	883
maker-scaffold_10771|ref0031167-exonerate_est2genome-gene-0.0	3193	3938	5368	3603	4040	6029	4116	6675	7905	5058	4624	5247
maker-scaffold_10771|ref0031167-exonerate_est2genome-gene-0.1	293	369	606	333	229	419	206	484	680	343	203	391
maker-scaffold_10772|ref0031164-exonerate_est2genome-gene-0.0	151	181	388	384	364	201	364	291	851	899	695	500
maker-scaffold_10772|ref0031164-exonerate_est2genome-gene-0.1	892	1331	1299	1589	757	1515	1160	1172	1667	1546	1474	1414
maker-scaffold_10772|ref0031164-exonerate_est2genome-gene-0.2	20	14	2	6	7	7	33	23	10	31	38	6
maker-scaffold_10772|ref0031164-exonerate_est2genome-gene-0.3	57	77	92	68	50	138	49	70	53	31	13	29
maker-scaffold_10775|ref0031163-exonerate_est2genome-gene-0.0	0	0	0	103	0	96	9	0	0	54	1	75
maker-scaffold_10775|ref0031163-exonerate_est2genome-gene-0.1	0	0	0	0	0	1	9	17	2	2	1	16
maker-scaffold_10776|ref0031160-exonerate_est2genome-gene-0.0	18	171	42	84	76	172	70	277	179	316	167	145
maker-scaffold_1078|ref0045090-exonerate_est2genome-gene-0.0	6126	4322	8043	4583	3693	3863	1510	1449	1877	1118	2030	1404
maker-scaffold_1078|ref0045090-exonerate_est2genome-gene-0.1	11	2	3	5	13	6	133	74	99	82	132	81
maker-scaffold_1078|ref0045090-exonerate_est2genome-gene-0.2	266	85	240	211	152	192	724	997	1013	770	525	653
maker-scaffold_10780|ref0004106-exonerate_est2genome-gene-0.0	14252	13986	11019	9933	8884	13838	5903	5309	4737	2936	5506	5546
maker-scaffold_10780|ref0004106-exonerate_est2genome-gene-0.1	38611	33246	37343	32126	29822	39471	12829	12505	14927	11195	13364	12672
maker-scaffold_10781|ref0004105-exonerate_est2genome-gene-0.0	766	682	861	655	672	752	984	1457	1090	862	1071	1069
maker-scaffold_10781|ref0004105-exonerate_est2genome-gene-0.1	447	443	1060	750	598	667	764	2573	3627	3266	2081	2458
maker-scaffold_10781|ref0004105-exonerate_est2genome-gene-0.2	0	0	0	0	0	0	0	0	0	0	0	0
maker-scaffold_10784|ref0004110-exonerate_est2genome-gene-0.0	2407	1833	2268	1530	1174	1708	457	343	394	113	244	240
maker-scaffold_10786|ref0004108-exonerate_est2genome-gene-0.0	527	523	385	549	364	569	354	531	252	339	428	689
maker-scaffold_10789|ref0004111-exonerate_est2genome-gene-0.1	20	14	15	5	10	10	4756	5534	7371	3910	2616	1740
maker-scaffold_1079|ref0045091-exonerate_est2genome-gene-0.0	1	0	0	0	1	0	0	0	0	0	0	0
maker-scaffold_1079|ref0045091-exonerate_est2genome-gene-0.1	565	574	846	757	491	559	1625	1343	1317	1137	1220	1314
maker-scaffold_10790|ref0022122-exonerate_est2genome-gene-0.0	1921	2252	2181	1895	1603	2055	1119	871	1276	849	1492	1054
maker-scaffold_10790|ref0022122-exonerate_est2genome-gene-0.1	4608	3469	4491	3663	3102	3018	783	830	963	774	1191	866
maker-scaffold_10790|ref0022122-exonerate_est2genome-gene-0.2	1895	2731	2825	1722	1140	2105	3151	4977	3551	2113	2726	2659
maker-scaffold_10791|ref0022123-exonerate_est2genome-gene-0.0	0	0	1	1	5	0	0	0	0	2	0	0
maker-scaffold_10793|ref0022125-exonerate_est2genome-gene-0.0	10036	7656	7694	7199	6884	6463	5603	5127	4737	4053	4028	4597
maker-scaffold_10795|ref0022119-exonerate_est2genome-gene-0.0	116	70	100	84	65	73	147	33	83	100	109	114
maker-scaffold_10796|ref0022120-exonerate_est2genome-gene-0.0	0	5	0	0	0	2	0	1	0	0	3	3
maker-scaffold_10796|ref0022120-exonerate_est2genome-gene-0.1	28841	36375	40656	33508	26434	37488	55279	60427	84360	75220	47083	39165
maker-scaffold_108|ref0001929-exonerate_est2genome-gene-0.0	41	96	81	82	26	44	159	114	143	115	104	63
maker-scaffold_108|ref0001929-exonerate_est2genome-gene-0.1	39521	26117	40681	28425	25037	17902	8036	10841	9282	6209	11666	10567
maker-scaffold_108|ref0001929-exonerate_est2genome-gene-0.2	63592	47663	63619	39726	31828	45369	66888	61037	60288	45410	46100	50446
maker-scaffold_108|ref0001929-exonerate_est2genome-gene-1.0	941	969	1028	972	752	1096	914	1045	1321	1101	744	1047
maker-scaffold_108|ref0001929-exonerate_est2genome-gene-1.1	117	211	339	315	227	221	242	694	563	423	388	495
maker-scaffold_108|ref0001929-snap-gene-1.17	0	0	0	0	1	0	0	0	0	0	0	0
maker-scaffold_10800|ref0045874-exonerate_est2genome-gene-0.0	2014	2545	1998	2143	869	3043	1139	1462	1579	1222	655	1515
maker-scaffold_10802|ref0045876-exonerate_est2genome-gene-0.0	6632	6801	7075	6397	4717	5745	3924	5183	4869	2998	3848	3153
maker-scaffold_10803|ref0045877-exonerate_est2genome-gene-0.0	1609	1637	1247	1571	1236	1956	1856	2565	2219	1800	1595	1403
maker-scaffold_10803|ref0045877-exonerate_est2genome-gene-0.1	2015	2233	2362	1930	2159	2223	1120	868	1067	890	1271	1245
maker-scaffold_10807|ref0045873-exonerate_est2genome-gene-0.0	5943	4911	5045	6210	5895	7510	5306	5245	6502	4682	6821	6675
maker-scaffold_10807|ref0045873-exonerate_est2genome-gene-0.1	1912	1675	2501	1268	1443	2145	3257	2572	4510	2563	3162	2834
maker-scaffold_1081|ref0000353-exonerate_est2genome-gene-0.0	48302	56208	45727	51128	38716	49312	16395	18855	19791	15321	18737	20810
maker-scaffold_1081|ref0000353-exonerate_est2genome-gene-0.1	0	0	0	0	3	0	0	1	0	0	3	2
maker-scaffold_1081|ref0000353-exonerate_est2genome-gene-0.2	1428	695	233	713	989	672	926	667	176	533	917	556
maker-scaffold_1081|ref0000353-exonerate_est2genome-gene-0.3	1927	1614	1759	1994	1628	1292	1964	2934	2684	1685	1611	1940
maker-scaffold_1081|ref0000353-exonerate_est2genome-gene-0.4	0	0	0	0	0	1	0	0	0	0	0	0
maker-scaffold_1081|ref0000353-exonerate_est2genome-gene-0.5	0	0	0	0	0	0	1	0	0	0	0	0
maker-scaffold_1081|ref0000353-exonerate_est2genome-gene-0.6	1979	1015	594	912	1748	696	1302	743	481	724	1527	698
maker-scaffold_1081|ref0000353-exonerate_est2genome-gene-0.7	0	0	0	1	0	1	0	0	0	2	5	0
maker-scaffold_10810|ref0027959-exonerate_est2genome-gene-0.0	211	657	263	289	262	452	186	532	288	307	200	237
maker-scaffold_10810|ref0027959-exonerate_est2genome-gene-0.1	591	1161	301	70	382	112	1212	753	336	218	447	205
maker-scaffold_10811|ref0027958-exonerate_est2genome-gene-0.0	1742	3352	2288	1481	2651	1229	1619	4269	2272	1310	3772	1599
maker-scaffold_10812|ref0027957-exonerate_est2genome-gene-0.0	169	98	137	58	88	230	224	120	195	104	115	349
maker-scaffold_10813|ref0027956-exonerate_est2genome-gene-0.0	0	0	2	1	1	2	17	27	5	3	11	3
maker-scaffold_10813|ref0027956-exonerate_est2genome-gene-0.1	0	0	0	0	0	0	0	1	2	17	0	0
maker-scaffold_10815|ref0027962-exonerate_est2genome-gene-0.0	4667	4363	5203	4548	4756	5552	5389	6553	6663	5610	5525	5321
maker-scaffold_10815|ref0027962-exonerate_est2genome-gene-0.1	688	906	540	636	594	603	844	1106	1098	1081	948	889
maker-scaffold_10815|ref0027962-exonerate_est2genome-gene-0.2	31445	33977	35905	25012	23539	27378	49517	48940	46431	38070	36477	35152
maker-scaffold_10817|ref0027960-exonerate_est2genome-gene-0.0	0	0	0	0	0	0	0	0	0	0	0	0
maker-scaffold_10818|ref0027955-exonerate_est2genome-gene-0.0	13	0	0	53	0	88	8	0	0	37	0	65
maker-scaffold_1082|ref0000352-exonerate_est2genome-gene-0.1	0	0	0	0	0	0	0	0	0	0	0	0
maker-scaffold_1082|ref0000352-exonerate_est2genome-gene-0.2	6	0	4	12	9	0	43	0	44	50	38	4
maker-scaffold_1082|ref0000352-exonerate_est2genome-gene-0.3	0	1	0	0	0	2	1	0	0	0	0	1
maker-scaffold_1082|ref0000352-exonerate_est2genome-gene-0.4	412	307	420	318	257	190	289	293	296	181	237	126
maker-scaffold_1082|ref0000352-exonerate_est2genome-gene-0.5	1987	1234	2241	2017	2366	2004	542	338	648	587	972	302
maker-scaffold_10820|ref0033271-exonerate_est2genome-gene-0.0	3	0	1	4	3	2	9	0	9	2	9	16
maker-scaffold_10820|ref0033271-exonerate_est2genome-gene-0.1	956	1402	1162	1026	997	1257	1625	1227	1481	1651	1849	1730
maker-scaffold_10822|ref0033269-exonerate_est2genome-gene-0.0	29	26	68	2394	2483	115	1801	1286	778	7376	4316	629
maker-scaffold_10825|ref0033276-exonerate_est2genome-gene-0.0	2706	2907	2675	2070	2251	2233	864	618	1192	689	765	681
maker-scaffold_10825|ref0033276-exonerate_est2genome-gene-0.1	12	13	9	5	19	13	0	0	2	0	0	0
maker-scaffold_10825|ref0033276-exonerate_est2genome-gene-0.2	6	35	4	5	4	8	5	11	7	2	2	15
maker-scaffold_10827|ref0033274-exonerate_est2genome-gene-0.0	0	0	0	0	0	1	0	0	0	0	0	7
maker-scaffold_10827|ref0033274-exonerate_est2genome-gene-0.1	4	4	6	0	0	5	3	1	25	4	2	2
maker-scaffold_1083|ref0000351-exonerate_est2genome-gene-0.0	7	12	20	18	5367	60	10	10	5	6	2543	16
maker-scaffold_1083|ref0000351-exonerate_est2genome-gene-0.1	5	30	29	54	770	121	2	25	33	12	829	53
maker-scaffold_1083|ref0000351-exonerate_est2genome-gene-0.2	0	1	0	0	0	0	0	0	0	0	0	0
maker-scaffold_1083|ref0000351-exonerate_est2genome-gene-0.3	0	0	27	7	31	0	34	58	28	42	19	4
maker-scaffold_10834|ref0015334-exonerate_est2genome-gene-0.0	354	99	278	418	307	81	190	30	227	230	287	27
maker-scaffold_10838|ref0015338-exonerate_est2genome-gene-0.0	111	817	254	162	284	5054	4967	5776	2073	7674	1156	1289
maker-scaffold_10838|ref0015338-exonerate_est2genome-gene-0.1	1233	735	964	788	1110	946	1186	1950	1453	1040	1451	1104
maker-scaffold_10838|ref0015338-exonerate_est2genome-gene-0.2	5327	5431	6947	5797	4486	5004	3082	2870	3758	2506	3338	2498
maker-scaffold_10838|ref0015338-exonerate_est2genome-gene-0.3	24271	16011	25874	19412	22058	21801	18768	23931	19573	17713	22750	21630
maker-scaffold_1084|ref0000358-exonerate_est2genome-gene-0.0	1311	1434	1457	1274	1331	1160	1303	1337	1581	1148	1888	1187
maker-scaffold_1084|ref0000358-exonerate_est2genome-gene-0.1	2857	2667	2700	2280	3269	2268	4924	5237	5351	3812	4581	3423
maker-scaffold_1084|ref0000358-exonerate_est2genome-gene-0.2	1679	1883	1723	1676	1649	3288	2722	2661	2992	2511	2331	2639
maker-scaffold_1084|ref0000358-exonerate_est2genome-gene-0.3	1837	1708	2086	1783	1547	1367	116	125	60	68	189	200
maker-scaffold_10840|ref0020844-exonerate_est2genome-gene-0.0	7	8	18	17	2	6	6702	11222	12501	10148	6968	1776
maker-scaffold_10840|ref0020844-exonerate_est2genome-gene-0.1	360	397	648	427	412	329	132	179	271	152	246	76
maker-scaffold_10841|ref0020845-exonerate_est2genome-gene-0.0	43	41	34	15	32	47	19	18	14	3	21	39
maker-scaffold_10843|ref0020847-exonerate_est2genome-gene-0.0	0	0	0	0	0	0	0	0	0	0	0	3
maker-scaffold_10845|ref0020849-exonerate_est2genome-gene-0.0	10683	7560	15625	8447	9972	8048	16892	16279	19761	13647	16427	12740
maker-scaffold_10845|ref0020849-exonerate_est2genome-gene-0.1	1390	1261	1532	1296	1236	2421	661	685	778	684	798	1166
maker-scaffold_10845|ref0020849-exonerate_est2genome-gene-0.2	3472	3241	3729	3679	3269	2606	5109	3283	5792	4653	3652	2532
maker-scaffold_10845|ref0020849-exonerate_est2genome-gene-0.3	2	0	0	0	0	2	0	3	4	0	0	0
maker-scaffold_10845|ref0020849-exonerate_est2genome-gene-0.4	10827	9762	11559	9949	9375	33661	22655	23258	20046	21541	19022	20346
maker-scaffold_10848|ref0020842-exonerate_est2genome-gene-0.0	200	174	173	163	237	239	412	352	405	307	597	326
maker-scaffold_10849|ref0020843-exonerate_est2genome-gene-0.0	420	1172	357	320	207	0	720	382	438	361	9	0
maker-scaffold_1085|ref0000357-exonerate_est2genome-gene-0.0	894	560	0	505	793	788	664	320	2	369	851	550
maker-scaffold_1085|ref0000357-exonerate_est2genome-gene-0.1	66	0	0	0	0	77	120	0	0	5	0	93
maker-scaffold_1085|ref0000357-exonerate_est2genome-gene-0.2	2392	2546	2577	1851	1730	2134	3054	2749	2621	2189	2419	1907
maker-scaffold_1085|ref0000357-exonerate_est2genome-gene-0.3	70	96	53	94	126	93	213	226	317	222	301	114
maker-scaffold_10850|ref0002766-exonerate_est2genome-gene-0.0	1	0	0	1	0	29	43	96	111	171	60	211
maker-scaffold_10855|ref0002761-exonerate_est2genome-gene-0.0	1	1	1	1	2	0	0	0	0	35	1	1
maker-scaffold_10856|ref0002760-exonerate_est2genome-gene-0.0	210	119	185	73	163	196	66	58	61	77	61	52
maker-scaffold_10857|ref0002759-exonerate_est2genome-gene-0.0	1	4	0	4	4	0	4	4	0	43	12	7
maker-scaffold_10858|ref0002768-exonerate_est2genome-gene-0.0	11	26	54	72	23	142	117	200	409	331	132	201
maker-scaffold_10858|ref0002768-exonerate_est2genome-gene-0.1	708	640	684	757	775	1614	456	589	561	461	925	757
maker-scaffold_10858|ref0002768-exonerate_est2genome-gene-0.2	9775	8009	8849	8486	8841	9407	18684	16481	18648	14229	17357	13166
maker-scaffold_10860|ref0008250-exonerate_est2genome-gene-0.0	4837	2088	6666	4075	3835	4591	3899	3659	4572	2457	5003	3579
maker-scaffold_10865|ref0008247-exonerate_est2genome-gene-0.0	5511	4841	5961	5808	4368	4604	1682	1351	2341	1014	1579	1754
maker-scaffold_10865|ref0008247-exonerate_est2genome-gene-0.1	773	650	897	828	595	656	79	157	113	70	168	168
maker-scaffold_10865|ref0008247-exonerate_est2genome-gene-0.2	4756	3825	7120	3227	3015	2437	3053	3219	4937	2063	3432	2487
maker-scaffold_10865|ref0008247-snap-gene-0.8	2	9	4	0	0	3	12	7	8	11	0	5
maker-scaffold_10868|ref0008242-exonerate_est2genome-gene-0.0	2226	2391	2546	3392	2426	3066	1779	1592	1877	1831	1995	1651
maker-scaffold_10868|ref0008242-exonerate_est2genome-gene-0.1	1	1	0	0	2	1	11	52	1	9	5	3
maker-scaffold_10869|ref0008243-exonerate_est2genome-gene-0.0	3309	2474	3748	3355	2675	2972	733	669	841	621	1312	1034
maker-scaffold_10869|ref0008243-exonerate_est2genome-gene-0.1	950	1292	1136	1190	910	1602	718	406	794	635	647	495
maker-scaffold_10869|ref0008243-exonerate_est2genome-gene-0.2	2780	2712	2775	3487	2963	2546	2231	2031	1918	1708	1921	2067
maker-scaffold_1087|ref0000355-exonerate_est2genome-gene-0.0	52	58	61	75	21	176	71	28	126	74	0	118
maker-scaffold_1087|ref0000355-exonerate_est2genome-gene-0.1	0	0	0	0	0	4	0	0	0	0	0	0
maker-scaffold_1087|ref0000355-exonerate_est2genome-gene-0.2	0	0	0	0	0	17	0	0	0	0	0	28
maker-scaffold_10871|ref0038750-exonerate_est2genome-gene-0.0	75	53	147	102	105	62	101	68	231	83	124	74
maker-scaffold_10871|ref0038750-exonerate_est2genome-gene-0.1	27	30	3	39	43	34	17	52	5	7	44	25
maker-scaffold_10871|ref0038750-exonerate_est2genome-gene-0.2	829	673	657	885	677	587	4751	3739	4071	3612	4092	3683
maker-scaffold_10871|ref0038750-exonerate_est2genome-gene-0.3	10094	11921	8812	9686	7701	9437	12685	10991	10780	11102	10760	8371
maker-scaffold_10872|ref0038753-exonerate_est2genome-gene-0.0	0	0	0	0	0	0	0	0	0	0	0	0
maker-scaffold_10874|ref0038747-exonerate_est2genome-gene-0.0	5209	3229	3608	3239	3745	3304	14950	17561	18241	14026	15810	10742
maker-scaffold_10879|ref0038744-exonerate_est2genome-gene-0.0	0	0	1	0	0	0	7	27	1	6	10	1
maker-scaffold_1088|ref0000350-exonerate_est2genome-gene-0.0	1361	1206	1632	1218	1208	1301	1193	1448	1484	1177	1344	1070
maker-scaffold_1088|ref0000350-exonerate_est2genome-gene-0.1	2110	2429	2260	2177	1646	2138	5047	4883	6240	4641	4049	3652
maker-scaffold_10881|ref0047513-exonerate_est2genome-gene-0.0	1270	862	1057	806	949	1068	1342	940	1053	643	832	1083
maker-scaffold_10881|ref0047513-exonerate_est2genome-gene-0.1	1547	2450	2065	1963	1784	1674	1828	2279	2276	1820	1580	1457
maker-scaffold_10882|ref0047514-exonerate_est2genome-gene-0.0	2	1	0	0	0	2	301	984	425	248	232	91
maker-scaffold_10883|ref0047515-exonerate_est2genome-gene-0.0	0	0	0	0	0	0	0	0	0	0	0	0
maker-scaffold_10883|ref0047515-exonerate_est2genome-gene-0.1	0	0	1	0	0	0	0	0	0	0	0	0
maker-scaffold_10883|ref0047515-exonerate_est2genome-gene-0.2	3327	2855	2852	2613	2790	2737	2801	2731	3666	2731	2867	2347
maker-scaffold_10885|ref0047509-exonerate_est2genome-gene-0.0	0	0	0	0	0	1	6	4	11	1	26	25
maker-scaffold_10885|ref0047509-exonerate_est2genome-gene-0.1	1335	1218	1294	1269	991	1309	599	994	624	519	660	988
maker-scaffold_10886|ref0047510-exonerate_est2genome-gene-0.0	2134	2580	2122	2344	2280	1951	2828	2423	3452	3123	2869	1514
maker-scaffold_10886|ref0047510-exonerate_est2genome-gene-0.1	1	0	1	0	0	1	0	0	0	0	0	0
maker-scaffold_10886|ref0047510-exonerate_est2genome-gene-0.2	0	0	0	0	0	1	0	0	0	0	0	1
maker-scaffold_10888|ref0047520-exonerate_est2genome-gene-0.0	4	5	7	9	7	10	15	19	27	26	10	19
maker-scaffold_10888|ref0047520-exonerate_est2genome-gene-0.1	4090	3929	4622	3763	2813	3023	2856	3271	2777	2310	2144	1553
maker-scaffold_1089|ref0000349-exonerate_est2genome-gene-0.0	3776	4497	3149	3623	2976	4412	3147	3234	2506	1789	2142	2222
maker-scaffold_1089|ref0000349-exonerate_est2genome-gene-0.1	15457	11780	17697	12723	12893	12490	24949	20057	21934	18216	17233	12830
maker-scaffold_10891|ref0029610-exonerate_est2genome-gene-0.0	4007	3910	4378	3735	2278	1414	4285	4122	4652	3340	2908	1050
maker-scaffold_10892|ref0029609-exonerate_est2genome-gene-0.0	86	155	190	97	219	350	105	274	213	118	446	337
maker-scaffold_10893|ref0029608-exonerate_est2genome-gene-0.0	0	0	1	2	0	1	0	0	0	0	0	0
maker-scaffold_10894|ref0029615-exonerate_est2genome-gene-0.0	0	0	0	0	0	0	1	0	0	0	0	1
maker-scaffold_10895|ref0029614-exonerate_est2genome-gene-0.0	1126	1245	806	961	581	960	1285	1141	1170	1093	646	848
maker-scaffold_10897|ref0029612-exonerate_est2genome-gene-0.0	665	515	659	1108	837	849	1552	1404	2120	2108	2165	1199
maker-scaffold_10898|ref0029619-exonerate_est2genome-gene-0.0	573	588	595	627	491	661	603	600	756	766	592	555
maker-scaffold_10898|ref0029619-exonerate_est2genome-gene-0.1	1702	1185	1645	1378	1379	1463	1241	1673	1214	1250	960	1388
maker-scaffold_10899|ref0029618-exonerate_est2genome-gene-0.0	10117	7274	10809	8560	8398	9350	12568	15177	13735	9702	11902	11474
maker-scaffold_109|ref0001930-exonerate_est2genome-gene-0.1	1433	1312	1103	1040	1003	1120	1170	1261	947	1012	1526	985
maker-scaffold_109|ref0001930-exonerate_est2genome-gene-1.0	314	302	242	297	203	338	1372	1664	1439	3284	1894	1399
maker-scaffold_109|ref0001930-exonerate_est2genome-gene-1.1	0	0	0	0	0	1	0	0	0	0	2	2
maker-scaffold_109|ref0001930-exonerate_est2genome-gene-1.2	1	1	2	1	3	0	14	3	19	11	10	5
maker-scaffold_109|ref0001930-exonerate_est2genome-gene-1.3	4446	4968	3755	3691	2868	6677	1565	1449	1790	1251	1088	764
maker-scaffold_109|ref0001930-exonerate_est2genome-gene-1.5	43	62	62	57	140	186	27	28	35	17	68	71
maker-scaffold_109|ref0001930-exonerate_est2genome-gene-1.6	10147	9520	9630	8118	8182	8687	11546	9592	10482	8726	8589	7766
maker-scaffold_1090|ref0030910-exonerate_est2genome-gene-0.0	6780	5230	6484	6282	5606	8230	4754	3617	5086	3887	5267	5812
maker-scaffold_1090|ref0030910-exonerate_est2genome-gene-0.1	92	129	167	86	59	151	93	63	147	79	48	234
maker-scaffold_1090|ref0030910-exonerate_est2genome-gene-0.2	19088	20418	20791	17714	14371	16568	15600	13838	15869	14859	11670	10016
maker-scaffold_1090|ref0030910-exonerate_est2genome-gene-0.3	333	453	438	312	310	303	408	398	614	372	411	306
maker-scaffold_1090|ref0030910-exonerate_est2genome-gene-0.4	933	2217	2	821	900	0	2004	2774	3	1533	1910	3
maker-scaffold_1090|ref0030910-exonerate_est2genome-gene-0.5	1809	1631	1907	1538	1295	2586	2094	1403	3647	3015	1747	1477
maker-scaffold_1090|ref0030910-exonerate_est2genome-gene-0.6	3	0	2	3	0	0	0	0	1	0	2	0
maker-scaffold_1090|ref0030910-exonerate_est2genome-gene-0.7	0	0	0	0	1	0	0	0	0	0	2	0
maker-scaffold_10901|ref0012287-exonerate_est2genome-gene-0.0	0	0	0	1	0	0	0	0	0	0	0	0
maker-scaffold_10904|ref0012284-exonerate_est2genome-gene-0.0	3	2	3	1	0	0	39	818	990	100	9	317
maker-scaffold_10905|ref0012283-exonerate_est2genome-gene-0.0	1436	1645	1398	1215	1105	1594	1523	1252	1546	1278	1387	1149
maker-scaffold_10906|ref0012286-exonerate_est2genome-gene-0.0	14170	13599	12578	14159	10858	13496	9594	8922	10622	8938	10079	9190
maker-scaffold_10906|ref0012286-exonerate_est2genome-gene-0.1	1348	1210	1307	1265	1044	1293	6100	8451	8399	5817	5024	2972
maker-scaffold_10907|ref0012285-exonerate_est2genome-gene-0.0	0	0	0	0	0	0	0	0	2	5	1	0
maker-scaffold_1091|ref0030911-exonerate_est2genome-gene-0.0	0	0	0	0	0	0	2	2	0	3	0	0
maker-scaffold_1091|ref0030911-exonerate_est2genome-gene-0.1	9	15	3	6	1	1	83	50	43	63	13	25
maker-scaffold_10911|ref0030274-exonerate_est2genome-gene-0.0	5803	4506	4450	5027	3452	4895	3721	4799	3542	3692	3730	3792
maker-scaffold_10911|ref0030274-exonerate_est2genome-gene-0.1	3	2	3	7	0	0	2	1	12	22	3	1
maker-scaffold_10915|ref0030270-exonerate_est2genome-gene-0.0	1938	1683	2152	1966	1688	2308	1337	1120	1541	1255	1703	1894
maker-scaffold_10917|ref0030268-exonerate_est2genome-gene-0.0	2870	4263	3807	3663	3476	6018	4287	5000	5536	3783	4299	5373
maker-scaffold_10917|ref0030268-exonerate_est2genome-gene-0.1	26	29	47	38	39	44	106	76	110	111	100	121
maker-scaffold_10918|ref0030275-exonerate_est2genome-gene-0.0	36683	33900	43696	30638	27404	31695	9704	11720	13426	8546	13107	11633
maker-scaffold_10918|ref0030275-exonerate_est2genome-gene-0.1	2939	2273	1832	3223	2403	2366	3051	3281	2305	2838	2718	2277
maker-scaffold_10919|ref0030276-exonerate_est2genome-gene-0.0	216	345	191	207	214	247	659	647	742	768	536	586
maker-scaffold_10919|ref0030276-exonerate_est2genome-gene-0.1	1554	1320	1232	1122	970	889	533	918	514	460	738	665
maker-scaffold_1092|ref0030912-exonerate_est2genome-gene-0.0	1763	928	1223	1425	426	1019	1461	437	1121	1048	433	874
maker-scaffold_1092|ref0030912-exonerate_est2genome-gene-0.1	0	1	0	0	0	1	0	0	0	0	0	1
maker-scaffold_1092|ref0030912-exonerate_est2genome-gene-0.2	552	467	580	373	344	459	342	615	412	258	373	339
maker-scaffold_10921|ref0025028-exonerate_est2genome-gene-0.0	0	0	1	4	240	215	0	1	9	6	396	260
maker-scaffold_10923|ref0025026-exonerate_est2genome-gene-0.0	2344	3014	2739	2369	2180	3142	2811	2320	3423	2327	2826	2811
maker-scaffold_10924|ref0025025-exonerate_est2genome-gene-0.0	1825	1640	1573	2204	1233	1373	1001	1417	1077	1397	531	568
maker-scaffold_10926|ref0025023-exonerate_est2genome-gene-0.0	0	0	0	0	0	3	0	0	0	0	0	2
maker-scaffold_10926|ref0025023-exonerate_est2genome-gene-0.1	7943	8088	7609	6927	4457	8328	4004	4308	4780	3594	3854	5111
maker-scaffold_10927|ref0025022-exonerate_est2genome-gene-0.0	282	227	308	288	380	214	71	28	57	81	52	23
maker-scaffold_10929|ref0025020-exonerate_est2genome-gene-0.0	2	2	0	0	0	0	0	0	0	0	0	0
maker-scaffold_10929|ref0025020-exonerate_est2genome-gene-0.1	0	0	1	2	0	0	1	0	6	6	5	1
maker-scaffold_10929|ref0025020-exonerate_est2genome-gene-0.3	577	518	711	722	379	520	927	964	977	886	601	711
maker-scaffold_1093|ref0030913-exonerate_est2genome-gene-0.0	3309	3216	2810	2333	1518	469	4132	6050	4803	2956	3198	640
maker-scaffold_1093|ref0030913-exonerate_est2genome-gene-0.2	0	0	0	0	0	0	0	0	0	1	0	0
maker-scaffold_1093|ref0030913-exonerate_est2genome-gene-0.3	362	713	403	433	566	566	470	503	563	381	614	556
maker-scaffold_1093|ref0030913-exonerate_est2genome-gene-0.4	4767	3181	6136	3884	3794	2384	1208	1390	1356	973	1955	1366
maker-scaffold_1093|ref0030913-exonerate_est2genome-gene-0.5	2090	2142	2053	1847	2193	2906	5510	4582	5863	4166	4810	5210
maker-scaffold_1093|ref0030913-exonerate_est2genome-gene-0.6	19	22	23	16	6	17	31	19	74	28	72	46
maker-scaffold_1093|ref0030913-exonerate_est2genome-gene-0.7	3032	2430	2478	1737	1927	2727	4493	3416	3648	2704	2788	2833
maker-scaffold_1093|ref0030913-exonerate_est2genome-gene-0.8	10139	9987	11637	8954	8303	9485	5425	6520	7397	4847	7139	5715
maker-scaffold_10930|ref0042766-exonerate_est2genome-gene-0.0	43	141	65	172	99	80	71	116	77	127	225	161
maker-scaffold_10932|ref0042768-exonerate_est2genome-gene-0.0	398	339	270	355	295	465	79	70	63	78	253	202
maker-scaffold_10933|ref0042769-exonerate_est2genome-gene-0.0	296	315	551	356	437	377	629	691	713	638	736	706
maker-scaffold_10933|ref0042769-exonerate_est2genome-gene-0.1	32	30	48	33	36	44	33	34	36	23	19	27
maker-scaffold_10933|ref0042769-exonerate_est2genome-gene-0.2	1	1	1	0	4	1	0	1	3	0	2	1
maker-scaffold_10934|ref0042770-exonerate_est2genome-gene-0.0	0	0	1	3	2	24	0	0	38	1	25	24
maker-scaffold_10935|ref0042771-exonerate_est2genome-gene-0.0	315	427	461	322	384	422	845	930	1119	655	902	620
maker-scaffold_10935|ref0042771-exonerate_est2genome-gene-0.1	3796	3843	3123	3404	3062	4449	9751	9726	5233	4337	4463	8080
maker-scaffold_10935|ref0042771-exonerate_est2genome-gene-0.2	1955	1875	2301	1826	1495	2135	2292	2737	2106	2068	2085	2512
maker-scaffold_10936|ref0042772-exonerate_est2genome-gene-0.0	0	0	0	0	0	0	0	0	0	0	0	0
maker-scaffold_10937|ref0042773-exonerate_est2genome-gene-0.0	676	728	705	1057	768	772	817	1066	1009	900	1098	748
maker-scaffold_10939|ref0042775-exonerate_est2genome-gene-0.0	81	83	53	78	0	51	252	216	314	259	0	117
maker-scaffold_10939|ref0042775-exonerate_est2genome-gene-0.1	157	35	28	147	12	4	98	18	22	105	21	4
maker-scaffold_1094|ref0030906-exonerate_est2genome-gene-0.0	526	628	505	519	432	515	514	663	768	601	689	511
maker-scaffold_10941|ref0037443-exonerate_est2genome-gene-0.0	8	9	12	8	10	4	24	51	30	12	45	32
maker-scaffold_10942|ref0037446-exonerate_est2genome-gene-0.0	86	96	308	77	248	861	32	16	274	19	264	617
maker-scaffold_10942|ref0037446-exonerate_est2genome-gene-0.1	21062	18848	25672	18381	15234	14355	32470	32597	35916	24799	23726	17390
maker-scaffold_10942|ref0037446-exonerate_est2genome-gene-0.2	12405	11563	12750	10130	8412	11182	11833	12912	14142	10901	10959	10126
maker-scaffold_10945|ref0037447-exonerate_est2genome-gene-0.0	0	0	0	0	0	0	0	0	1	0	0	0
maker-scaffold_10947|ref0037449-exonerate_est2genome-gene-0.0	0	0	0	0	0	0	0	2	0	0	0	0
maker-scaffold_10948|ref0037441-exonerate_est2genome-gene-0.0	1	1	43	38	235	17	215	0	1224	1727	1939	872
maker-scaffold_10949|ref0037440-exonerate_est2genome-gene-0.0	0	1	0	0	0	110	1	0	0	2	0	1
maker-scaffold_10949|ref0037440-exonerate_est2genome-gene-0.1	786	1268	580	655	586	5	580	268	278	446	614	34
maker-scaffold_1095|ref0030907-exonerate_est2genome-gene-0.0	4248	2883	4385	3298	4775	4326	2371	1932	2633	1858	2270	2350
maker-scaffold_1095|ref0030907-exonerate_est2genome-gene-0.1	4	0	6	1	5	5	9	6	17	5	2	13
maker-scaffold_1095|ref0030907-exonerate_est2genome-gene-0.2	3	92	10	6	5	13	12	117	10	5	7	14
maker-scaffold_1095|ref0030907-exonerate_est2genome-gene-0.3	1461	1214	1305	1505	1048	1368	1323	1459	1477	1089	1440	1557
maker-scaffold_1095|ref0030907-exonerate_est2genome-gene-0.4	0	0	0	0	0	0	0	0	2	0	0	0
maker-scaffold_10952|ref0006847-exonerate_est2genome-gene-0.0	5745	4836	5631	5185	4096	5049	4426	6082	9070	7204	5758	3410
maker-scaffold_10952|ref0006847-exonerate_est2genome-gene-0.1	14930	10617	17637	11587	10850	11901	19354	21136	24096	14695	18406	15756
maker-scaffold_10955|ref0006854-exonerate_est2genome-gene-0.0	0	0	0	0	0	0	2	3	0	0	0	0
maker-scaffold_10955|ref0006854-exonerate_est2genome-gene-0.1	95	406	577	326	618	287	100	352	590	189	695	253
maker-scaffold_10955|ref0006854-exonerate_est2genome-gene-0.2	150	340	192	145	282	38	165	227	388	163	375	55
maker-scaffold_10957|ref0006852-exonerate_est2genome-gene-0.0	5	0	3	5	0	0	0	0	0	0	0	0
maker-scaffold_10957|ref0006852-exonerate_est2genome-gene-0.1	8297	3181	8742	7803	7513	3240	4483	1359	4855	3588	4567	1492
maker-scaffold_10958|ref0006845-exonerate_est2genome-gene-0.0	1375	952	1178	830	897	714	200	260	394	168	196	172
maker-scaffold_10958|ref0006845-exonerate_est2genome-gene-0.1	120	243	268	149	20	109	251	300	674	256	107	207
maker-scaffold_1096|ref0030908-exonerate_est2genome-gene-0.0	914	1193	821	471	0	503	1534	542	1552	720	1	497
maker-scaffold_1096|ref0030908-exonerate_est2genome-gene-0.1	1386	1860	1347	1479	1498	1745	1485	1279	1798	1365	1428	1837
maker-scaffold_1096|ref0030908-exonerate_est2genome-gene-0.2	1	0	1	0	2	2	2	0	0	4	2	1
maker-scaffold_1096|ref0030908-exonerate_est2genome-gene-0.3	272	254	341	237	103	532	307	417	346	357	161	582
maker-scaffold_1096|ref0030908-exonerate_est2genome-gene-0.4	0	0	0	0	0	0	3	0	0	0	0	0
maker-scaffold_1096|ref0030908-exonerate_est2genome-gene-0.5	189	332	340	181	1	125	491	812	686	386	42	220
maker-scaffold_1096|ref0030908-exonerate_est2genome-gene-0.6	1503	1090	1060	1222	1313	2178	1427	1071	828	1110	1536	2049
maker-scaffold_1096|ref0030908-exonerate_est2genome-gene-0.7	1183	1443	1412	1278	1174	1238	1417	1049	1940	1384	1386	1176
maker-scaffold_10960|ref0001400-exonerate_est2genome-gene-0.0	62	48	42	42	53	89	110	16	56	42	14	39
maker-scaffold_10961|ref0001399-exonerate_est2genome-gene-0.0	849	1011	1113	871	1422	786	538	698	682	532	1692	821
maker-scaffold_10963|ref0001397-exonerate_est2genome-gene-0.0	63	7	112	55	2	54	235	69	288	146	0	82
maker-scaffold_10965|ref0011440-exonerate_est2genome-gene-0.0	0	0	0	0	0	0	0	0	0	0	1	0
maker-scaffold_10969|ref0001407-exonerate_est2genome-gene-0.0	6511	5360	7607	5902	4331	6194	4695	5802	4411	3892	3768	5202
maker-scaffold_1097|ref0030909-exonerate_est2genome-gene-0.0	0	0	0	0	0	0	0	0	0	0	0	0
maker-scaffold_1097|ref0030909-exonerate_est2genome-gene-0.1	34	53	69	41	64	84	627	896	423	1510	440	465
maker-scaffold_10970|ref0019522-exonerate_est2genome-gene-0.0	20	16	121	100	54	5	14	6	32	18	23	1
maker-scaffold_10974|ref0019760-exonerate_est2genome-gene-0.0	0	1	0	0	0	0	0	0	0	0	0	0
maker-scaffold_10974|ref0019760-exonerate_est2genome-gene-0.1	878	329	785	712	567	412	217	119	157	178	259	182
maker-scaffold_10976|ref0030778-exonerate_est2genome-gene-0.0	0	0	0	0	0	0	3	13	1	0	0	2
maker-scaffold_10977|ref0019521-exonerate_est2genome-gene-0.0	0	0	0	0	0	2	48	0	67	0	47	1
maker-scaffold_10977|ref0019521-exonerate_est2genome-gene-0.1	293	0	245	0	217	200	410	0	435	78	366	269
maker-scaffold_10978|ref0019530-exonerate_est2genome-gene-0.0	62	79	23	109	28	764	76	63	81	118	105	226
maker-scaffold_1098|ref0030914-exonerate_est2genome-gene-0.0	945	899	862	899	975	986	1859	2327	1813	1578	2053	1648
maker-scaffold_1098|ref0030914-exonerate_est2genome-gene-0.1	9	4	6	8	6	3	42	53	40	24	15	11
maker-scaffold_1098|ref0030914-exonerate_est2genome-gene-0.2	0	0	0	0	0	0	3	0	1	0	3	1
maker-scaffold_10980|ref0010701-exonerate_est2genome-gene-0.0	4149	4427	4401	4161	3601	4187	4299	4275	4337	4212	4318	4197
maker-scaffold_10980|ref0010701-exonerate_est2genome-gene-0.2	4929	3611	4475	4874	4018	3563	764	693	749	648	954	1105
maker-scaffold_10983|ref0010702-exonerate_est2genome-gene-0.0	0	1	0	0	0	0	4	20	6	2	9	16
maker-scaffold_10984|ref0010697-exonerate_est2genome-gene-0.0	730	857	898	618	354	657	800	897	1390	454	438	569
maker-scaffold_10987|ref0010698-exonerate_est2genome-gene-0.0	2	1	0	1	0	1	0	0	0	0	0	0
maker-scaffold_10989|ref0010694-exonerate_est2genome-gene-0.0	2028	1272	1248	1518	1333	2195	847	919	429	602	746	1181
maker-scaffold_10989|ref0010694-exonerate_est2genome-gene-0.1	67	29	59	34	30	40	237	131	151	92	107	58
maker-scaffold_1099|ref0030915-exonerate_est2genome-gene-0.0	221	301	225	177	259	246	785	719	684	918	1038	334
maker-scaffold_10991|ref0028689-exonerate_est2genome-gene-0.0	2362	51	2910	5451	2941	132	3214	12	3869	5281	3708	91
maker-scaffold_10993|ref0028687-exonerate_est2genome-gene-0.0	0	1	0	0	0	1	0	0	0	1	0	0
maker-scaffold_10994|ref0028684-exonerate_est2genome-gene-0.0	670	547	738	638	581	746	1166	1204	1296	1157	1025	699
maker-scaffold_10994|ref0028684-exonerate_est2genome-gene-0.1	7448	5828	7768	5465	5322	5977	5800	6327	7371	4993	5809	4875
maker-scaffold_10995|ref0028685-exonerate_est2genome-gene-0.0	55	36	37	35	72	85	47	28	41	25	40	48
maker-scaffold_10998|ref0028680-exonerate_est2genome-gene-0.0	337	284	372	284	216	282	662	657	929	475	289	380
maker-scaffold_10998|ref0028680-exonerate_est2genome-gene-0.1	5	11	2	3	4	6	4	9	1	5	2	2
maker-scaffold_11|ref0042662-exonerate_est2genome-gene-1.0	173	167	205	107	377	176	2511	2654	3009	1270	2584	1115
maker-scaffold_11|ref0042662-exonerate_est2genome-gene-1.1	35940	28155	41633	30068	27959	31745	25082	23694	25862	22021	24154	24503
maker-scaffold_11|ref0042662-exonerate_est2genome-gene-1.2	5498	5546	5803	4681	4425	4691	4207	4521	5486	3468	6152	3754
maker-scaffold_11|ref0042662-exonerate_est2genome-gene-2.0	6226	5095	7013	7277	5841	6436	1014	759	1181	1300	969	835
maker-scaffold_11|ref0042662-exonerate_est2genome-gene-2.1	1	3	1	1	0	1	7	33	1	4	1	0
maker-scaffold_11|ref0042662-exonerate_est2genome-gene-2.2	1113	429	946	547	132	833	816	628	633	1080	1548	938
maker-scaffold_11|ref0042662-exonerate_est2genome-gene-2.3	11042	9671	11928	11069	9906	13018	8965	10719	10776	10816	12431	13395
maker-scaffold_11|ref0042662-exonerate_est2genome-gene-2.4	942	787	799	882	781	1290	967	853	916	896	1041	1219
maker-scaffold_110|ref0032459-exonerate_est2genome-gene-0.0	0	0	0	0	0	0	0	0	0	0	0	0
maker-scaffold_110|ref0032459-exonerate_est2genome-gene-0.1	12197	14709	13417	12075	12039	14277	11157	9318	12298	8883	9664	8474
maker-scaffold_110|ref0032459-exonerate_est2genome-gene-0.2	0	2	0	1	2	2	0	0	0	0	4	1
maker-scaffold_110|ref0032459-exonerate_est2genome-gene-1.0	8	1	7	11	3	0	1	5	1	10	3	1
maker-scaffold_1100|ref0016978-exonerate_est2genome-gene-0.0	71	104	93	43	18	54	847	3	583	40	0	359
maker-scaffold_1100|ref0016978-exonerate_est2genome-gene-0.1	11	6	5	21	0	56	113	197	50	98	26	71
maker-scaffold_1100|ref0016978-exonerate_est2genome-gene-0.2	72	137	61	128	66	192	141	132	94	161	162	172
maker-scaffold_1100|ref0016978-exonerate_est2genome-gene-0.3	2485	2916	2933	2520	2643	2864	4278	3796	4789	3805	3612	3027
maker-scaffold_11003|ref0019732-exonerate_est2genome-gene-0.0	1040	177	209	117	395	21506	21876	9785	2268	10636	13102	6803
maker-scaffold_11005|ref0043616-exonerate_est2genome-gene-0.0	0	322	0	0	0	290	7	298	0	0	0	615
maker-scaffold_11005|ref0043616-exonerate_est2genome-gene-0.2	0	1	0	0	1	1	2	22	1	0	0	0
maker-scaffold_11008|ref0019730-exonerate_est2genome-gene-0.0	2289	2175	2688	1976	1807	1801	3515	3754	4134	3080	3576	2610
maker-scaffold_1101|ref0016979-exonerate_est2genome-gene-0.0	3565	3941	4675	3558	3668	3609	10576	13723	16443	11162	17626	13644
maker-scaffold_1101|ref0016979-exonerate_est2genome-gene-0.1	2	1	0	0	1	2	0	7	1	2	7	8
maker-scaffold_1101|ref0016979-exonerate_est2genome-gene-0.2	0	0	0	0	0	0	92	201	284	143	90	55
maker-scaffold_1101|ref0016979-exonerate_est2genome-gene-0.3	1	4	0	1	1	1	35	32	24	24	100	41
maker-scaffold_11010|ref0013128-exonerate_est2genome-gene-0.0	5796	7332	6739	5845	4577	6860	2853	4019	3586	2681	2791	2589
maker-scaffold_11013|ref0030498-exonerate_est2genome-gene-0.0	1686	1677	1562	1969	1690	1466	11471	11732	11957	8575	9509	7563
maker-scaffold_11014|ref0013124-exonerate_est2genome-gene-0.0	2324	2376	1995	1761	1866	2803	2351	2058	2417	1246	1637	1959
maker-scaffold_11014|ref0013124-exonerate_est2genome-gene-0.1	0	0	0	0	0	3	0	0	0	0	0	0
maker-scaffold_11014|ref0013124-exonerate_est2genome-gene-0.2	0	0	0	0	0	1	0	0	0	0	0	0
maker-scaffold_1102|ref0016976-exonerate_est2genome-gene-0.0	3220	2597	3284	2465	2543	3147	8010	6117	8376	6498	6154	5322
maker-scaffold_1102|ref0016976-exonerate_est2genome-gene-0.1	20217	8700	11476	14098	13443	12681	11017	5999	7980	5317	1980	4180
maker-scaffold_1102|ref0016976-exonerate_est2genome-gene-0.2	7	8	4	4	1	4	207	145	166	105	244	208
maker-scaffold_1102|ref0016976-exonerate_est2genome-gene-0.3	108	92	79	108	383	256	222	199	219	116	412	113
maker-scaffold_11024|ref0031106-exonerate_est2genome-gene-0.0	0	0	0	0	0	0	0	0	0	0	0	0
maker-scaffold_11024|ref0031106-exonerate_est2genome-gene-0.1	7612	5914	9833	6275	6294	5380	8122	8562	8954	6590	7445	5939
maker-scaffold_11026|ref0031108-exonerate_est2genome-gene-0.0	0	0	0	0	0	0	0	0	1	0	0	0
maker-scaffold_11027|ref0031107-exonerate_est2genome-gene-0.0	2693	1581	3480	2036	1923	2402	1536	1458	1914	1162	1989	2089
maker-scaffold_11027|ref0031107-exonerate_est2genome-gene-0.1	1083	1147	1475	1089	1145	1328	856	946	1170	750	963	1023
maker-scaffold_11029|ref0031109-exonerate_est2genome-gene-0.0	11	9	20	2	13	25	98	78	182	156	83	156
maker-scaffold_1103|ref0016977-exonerate_est2genome-gene-0.0	9924	8504	11024	8257	7031	7626	10170	11355	11224	8949	8958	7409
maker-scaffold_1103|ref0016977-exonerate_est2genome-gene-0.1	3004	3545	3276	2773	2277	3060	2522	3537	2590	2679	2575	2555
maker-scaffold_1103|ref0016977-exonerate_est2genome-gene-0.2	3484	1287	2259	1624	2054	2009	802	506	441	357	671	700
maker-scaffold_11031|ref0000536-exonerate_est2genome-gene-0.0	4	15	0	0	0	454	13	64	5	14	2	444
maker-scaffold_11032|ref0000533-exonerate_est2genome-gene-0.0	0	0	0	0	1	0	0	0	0	0	0	0
maker-scaffold_11037|ref0000538-exonerate_est2genome-gene-0.0	0	0	1	0	5	17	0	0	0	0	0	0
maker-scaffold_11037|ref0000538-exonerate_est2genome-gene-0.1	8	5	7	6	1	6	0	0	0	0	0	1
maker-scaffold_11037|ref0000538-exonerate_est2genome-gene-0.2	0	0	0	0	0	0	0	1	0	0	0	0
maker-scaffold_11038|ref0000543-exonerate_est2genome-gene-0.0	3	32	0	7	6	2	8	10	15	13	2	8
maker-scaffold_1104|ref0016982-exonerate_est2genome-gene-0.0	2767	2901	2518	2260	2730	3179	5720	6016	4459	4059	4108	3739
maker-scaffold_1104|ref0016982-exonerate_est2genome-gene-0.1	1768	1936	1386	1722	1510	2070	1531	1205	1758	1307	1316	1403
maker-scaffold_1104|ref0016982-exonerate_est2genome-gene-0.2	2299	1552	1975	1703	1667	1839	2237	1737	1944	1538	1768	1928
maker-scaffold_1104|ref0016982-exonerate_est2genome-gene-0.3	1142	1414	1792	1085	1621	1658	1376	2796	2099	1430	2645	2008
maker-scaffold_11041|ref0014273-exonerate_est2genome-gene-0.0	90	138	72	122	98	212	199	110	184	129	101	161
maker-scaffold_11041|ref0014273-exonerate_est2genome-gene-0.1	4302	3907	5770	3891	3664	3775	6280	6183	6238	5212	4580	3807
maker-scaffold_11041|ref0014273-exonerate_est2genome-gene-0.2	10	36	26	9	43	20	3	6	8	4	17	5
maker-scaffold_11041|ref0014273-exonerate_est2genome-gene-0.3	21	91	60	11	80	13	17	12	18	48	81	14
maker-scaffold_11041|ref0014273-exonerate_est2genome-gene-0.4	0	14	5	1	6	3	0	18	9	7	17	0
maker-scaffold_11044|ref0018587-exonerate_est2genome-gene-0.0	641	1000	1175	1171	195	339	288	298	293	581	124	219
maker-scaffold_11044|ref0018587-exonerate_est2genome-gene-0.1	1579	1557	1722	1310	1422	1941	1581	1303	1831	1040	1502	1730
maker-scaffold_11045|ref0014256-exonerate_est2genome-gene-0.0	7	12	212	64	12	9	0	9	1	0	2	3
maker-scaffold_11045|ref0014256-exonerate_est2genome-gene-0.1	0	0	0	0	0	1	3	6	0	2	0	10
maker-scaffold_11048|ref0018595-exonerate_est2genome-gene-0.0	894	1232	1438	1123	855	1023	988	941	1560	972	824	740
maker-scaffold_1105|ref0016983-exonerate_est2genome-gene-0.0	88	60	52	44	52	46	653	461	569	1275	261	689
maker-scaffold_1105|ref0016983-exonerate_est2genome-gene-0.1	4	21	24	10	6	7	177	75	94	53	80	1
maker-scaffold_1105|ref0016983-exonerate_est2genome-gene-0.2	1	0	0	0	1	1	251	222	325	44	421	14
maker-scaffold_1105|ref0016983-exonerate_est2genome-gene-0.3	33	23	18	43	30	77	309	586	544	363	699	265
maker-scaffold_1105|ref0016983-exonerate_est2genome-gene-0.4	701	786	645	687	618	1292	1257	1393	1475	2405	1620	3093
maker-scaffold_1105|ref0016983-exonerate_est2genome-gene-0.5	2011	2513	3479	2858	3882	4814	7619	9114	9702	6299	5562	5196
maker-scaffold_1105|ref0016983-exonerate_est2genome-gene-0.6	805	513	669	651	591	942	954	986	1498	917	956	917
maker-scaffold_1105|ref0016983-exonerate_est2genome-gene-0.7	0	0	0	1	1	2	0	0	0	0	0	0
maker-scaffold_11050|ref0036542-exonerate_est2genome-gene-0.0	0	21	0	3	0	0	1	10	0	13	3	0
maker-scaffold_11053|ref0036545-exonerate_est2genome-gene-0.0	13081	15495	13466	12357	11167	13592	9588	4161	11422	8412	8387	7215
maker-scaffold_11053|ref0036545-exonerate_est2genome-gene-0.1	2	1	0	1	1	0	26	16	14	17	62	10
maker-scaffold_11058|ref0036534-exonerate_est2genome-gene-0.0	307	425	614	353	248	141	194	321	374	165	268	131
maker-scaffold_11059|ref0036535-exonerate_est2genome-gene-0.0	67	526	1472	365	374	323	198	420	1965	338	507	380
maker-scaffold_1106|ref0016980-exonerate_est2genome-gene-0.0	3305	4032	3453	2806	2633	3725	3191	3336	3091	2656	2925	2963
maker-scaffold_1106|ref0016980-exonerate_est2genome-gene-0.1	5721	8556	6062	7161	4480	9477	547	301	234	820	389	543
maker-scaffold_1106|ref0016980-exonerate_est2genome-gene-0.2	0	0	102	0	98	165	0	0	127	0	96	89
maker-scaffold_1106|ref0016980-exonerate_est2genome-gene-0.3	3735	3443	4476	1852	1663	2818	2594	2857	3842	1466	1802	2332
maker-scaffold_11060|ref0005992-exonerate_est2genome-gene-0.1	105	115	157	123	165	189	138	125	259	134	300	190
maker-scaffold_11061|ref0005991-exonerate_est2genome-gene-0.0	2074	2884	2612	2333	2229	1936	1939	1399	2704	1908	2026	1342
maker-scaffold_11065|ref0005987-exonerate_est2genome-gene-0.0	2149	1631	1940	1520	1533	1472	2815	1810	2471	2069	2215	1817
maker-scaffold_11065|ref0005987-exonerate_est2genome-gene-0.1	3098	1954	3569	1276	1824	817	809	1020	916	413	1251	543
maker-scaffold_11068|ref0005986-exonerate_est2genome-gene-0.0	14	14	12	8	1546	11	31	8	13	4	1495	6
maker-scaffold_11069|ref0005985-exonerate_est2genome-gene-0.0	6887	7254	7890	7356	6535	7405	3348	3616	3954	3141	3977	3278
maker-scaffold_11069|ref0005985-exonerate_est2genome-gene-0.1	506	484	550	485	464	583	1005	760	1068	747	711	587
maker-scaffold_11070|ref0024129-exonerate_est2genome-gene-0.0	3929	4000	4746	4111	3177	4713	3186	3468	4755	3544	3457	3384
maker-scaffold_11072|ref0024127-exonerate_est2genome-gene-0.0	14707	12617	17023	14749	12426	13915	6343	4894	8036	5862	7150	5549
maker-scaffold_11073|ref0024128-exonerate_est2genome-gene-0.0	0	0	0	0	0	0	0	1	0	0	0	0
maker-scaffold_11073|ref0024128-exonerate_est2genome-gene-0.1	1398	1438	1571	1272	1287	1137	624	851	858	501	814	651
maker-scaffold_11073|ref0024128-exonerate_est2genome-gene-0.2	1586	1926	1883	1466	1655	1913	907	795	1009	586	1135	992
maker-scaffold_11074|ref0024125-exonerate_est2genome-gene-0.0	0	0	2	1	1	0	0	0	0	0	0	1
maker-scaffold_11074|ref0024125-exonerate_est2genome-gene-0.1	0	0	0	4	0	6	0	0	0	0	0	1
maker-scaffold_11076|ref0024123-exonerate_est2genome-gene-0.0	79	40	80	69	70	92	51	88	85	128	94	142
maker-scaffold_11078|ref0024121-exonerate_est2genome-gene-0.0	13	15	8	13	20	1	390	497	341	329	282	295
maker-scaffold_11078|ref0024121-exonerate_est2genome-gene-0.1	630	236	833	199	708	473	872	822	1257	341	1499	989
maker-scaffold_1108|ref0016974-exonerate_est2genome-gene-0.0	5284	3510	5021	4015	3152	5150	12291	25995	17019	16483	9474	6893
maker-scaffold_1108|ref0016974-exonerate_est2genome-gene-0.1	66	36	71	32	27	39	107	167	184	107	147	37
maker-scaffold_1108|ref0016974-exonerate_est2genome-gene-0.2	1297	1353	1501	1076	1164	1285	1220	1389	1405	968	1320	1003
maker-scaffold_1108|ref0016974-exonerate_est2genome-gene-0.3	3418	3481	3525	3049	2513	5140	2944	3807	3317	2890	2523	3781
maker-scaffold_1108|ref0016974-exonerate_est2genome-gene-0.4	121	114	224	95	118	271	382	1614	901	1692	827	370
maker-scaffold_1108|ref0016974-exonerate_est2genome-gene-0.6	1077	1052	1155	999	1175	1068	1301	1328	1623	1000	1682	1138
maker-scaffold_11080|ref0045414-exonerate_est2genome-gene-0.0	2308	2524	3084	2256	2071	2173	1596	2688	2030	1670	1979	2008
maker-scaffold_11080|ref0045414-exonerate_est2genome-gene-0.1	0	1	0	0	0	0	0	0	0	0	0	0
maker-scaffold_11081|ref0045413-exonerate_est2genome-gene-0.0	244	203	294	87	121	192	10598	10367	4481	6881	3812	3849
maker-scaffold_11084|ref0045418-exonerate_est2genome-gene-0.0	1544	1451	1774	1679	1666	1786	1223	1147	1268	1207	1310	1164
maker-scaffold_11087|ref0045415-exonerate_est2genome-gene-0.0	19365	17826	19789	15795	13885	16012	10917	13470	13402	10159	11511	10785
maker-scaffold_1109|ref0016975-exonerate_est2genome-gene-0.0	2927	4384	2674	3359	2857	4105	392	324	336	415	1036	1200
maker-scaffold_1109|ref0016975-exonerate_est2genome-gene-0.1	0	0	0	0	0	2	0	0	0	0	0	0
maker-scaffold_11092|ref0014859-exonerate_est2genome-gene-0.0	0	0	0	0	0	0	5	11	0	5	10	0
maker-scaffold_11093|ref0014860-exonerate_est2genome-gene-0.0	359	326	235	14	56	57	46	47	58	3	11	1
maker-scaffold_11095|ref0014854-exonerate_est2genome-gene-0.0	12476	10984	11629	12169	8601	12153	7405	7936	7704	5457	6374	7298
maker-scaffold_11095|ref0014854-exonerate_est2genome-gene-0.1	1148	1123	1118	1167	947	1215	3725	4133	3341	3439	3269	2785
maker-scaffold_11095|ref0014854-exonerate_est2genome-gene-0.2	26	26	29	38	27	24	52	23	41	18	12	36
maker-scaffold_111|ref0032458-exonerate_est2genome-gene-1.0	29	24	16	27	16	0	5	1	4	3	11	0
maker-scaffold_111|ref0032458-exonerate_est2genome-gene-1.1	1302	1440	1571	1591	1219	1252	360	369	417	395	277	415
maker-scaffold_1110|ref0034919-exonerate_est2genome-gene-0.0	9379	10059	9662	8629	7332	6421	6755	8544	7137	6197	7252	5247
maker-scaffold_1110|ref0034919-exonerate_est2genome-gene-0.2	231	445	213	142	163	161	1492	2008	1457	3326	1755	1894
maker-scaffold_11100|ref0028806-exonerate_est2genome-gene-0.0	472	325	263	247	370	434	1388	1511	1046	857	1764	1499
maker-scaffold_11103|ref0028805-exonerate_est2genome-gene-0.0	7938	10556	8091	8626	7214	10178	6034	5557	6219	5811	4888	4920
maker-scaffold_11103|ref0028805-exonerate_est2genome-gene-0.1	7627	7624	8649	7115	5607	6331	4288	4217	4935	3550	4090	4101
maker-scaffold_11104|ref0028810-exonerate_est2genome-gene-0.0	3357	3018	3474	2967	2564	3190	2736	3195	2666	2369	2580	2219
maker-scaffold_11104|ref0028810-exonerate_est2genome-gene-0.1	4512	4675	3938	5138	5093	5160	6592	4566	6310	6124	7127	5411
maker-scaffold_11105|ref0028811-exonerate_est2genome-gene-0.0	0	0	0	0	0	0	0	1	1	0	0	0
maker-scaffold_11106|ref0028808-exonerate_est2genome-gene-0.0	71	5	59	34	14	53	52	40	37	65	54	97
maker-scaffold_11106|ref0028808-exonerate_est2genome-gene-0.1	2958	2628	3953	2234	2044	1932	1873	2065	2870	1388	1898	1686
maker-scaffold_11106|ref0028808-exonerate_est2genome-gene-0.2	4	3	0	2	0	2	3	0	4	0	2	1
maker-scaffold_11106|ref0028808-exonerate_est2genome-gene-0.3	6672	5318	7990	5459	4680	4943	3972	4063	4778	3570	4076	3533
maker-scaffold_11107|ref0028809-exonerate_est2genome-gene-0.0	88	29	37	40	67	121	34	18	3	11	26	68
maker-scaffold_1111|ref0034918-exonerate_est2genome-gene-0.0	7	45	20	18	13	36	47	29	32	54	26	44
maker-scaffold_1111|ref0034918-exonerate_est2genome-gene-0.1	119	168	68	93	110	208	61	50	65	34	142	211
maker-scaffold_1111|ref0034918-exonerate_est2genome-gene-0.2	0	0	0	0	0	0	0	0	0	0	0	4
maker-scaffold_1111|ref0034918-exonerate_est2genome-gene-0.3	1660	1413	3788	1374	1079	1316	1205	1008	2695	855	1577	1543
maker-scaffold_11110|ref0010828-exonerate_est2genome-gene-0.0	17	19	26	7	4	8	779	1275	875	956	213	196
maker-scaffold_11111|ref0010827-exonerate_est2genome-gene-0.2	0	0	0	0	0	1	0	0	0	0	0	0
maker-scaffold_11114|ref0010832-exonerate_est2genome-gene-0.0	236	162	191	286	203	244	986	1125	989	1293	1046	1023
maker-scaffold_11116|ref0010834-exonerate_est2genome-gene-0.0	100	35	68	69	48	51	2	1	4	2	9	5
maker-scaffold_11117|ref0010833-exonerate_est2genome-gene-0.0	1329	1222	2133	1348	1264	1010	2859	3829	2929	3874	3268	2444
maker-scaffold_11118|ref0010836-exonerate_est2genome-gene-0.0	8208	6656	7632	7292	7497	8515	2424	2051	2659	1895	2652	2694
maker-scaffold_11120|ref0041258-exonerate_est2genome-gene-0.0	7094	6974	7720	6598	5809	7073	6391	7741	9341	6067	8829	7167
maker-scaffold_11121|ref0041259-exonerate_est2genome-gene-0.0	1776	1177	1519	1226	899	2776	5010	4893	5986	3919	3793	3958
maker-scaffold_11121|ref0041259-exonerate_est2genome-gene-0.1	3183	5688	3983	3819	3300	5297	5753	4864	6910	5701	5200	4269
maker-scaffold_11126|ref0041256-exonerate_est2genome-gene-0.0	189	13	1569	31	55	995	445	14	2813	70	106	1058
maker-scaffold_1113|ref0034920-exonerate_est2genome-gene-0.0	5661	5088	6549	4027	4467	4394	3963	4393	5868	2801	3394	2409
maker-scaffold_1113|ref0034920-exonerate_est2genome-gene-0.1	2393	1495	1951	324	4607	392	12137	7195	11933	6375	15265	8650
maker-scaffold_1113|ref0034920-exonerate_est2genome-gene-0.2	11178	11781	10984	10069	9255	11016	8372	8322	8209	7213	8939	7662
maker-scaffold_11131|ref0043051-exonerate_est2genome-gene-0.0	16508	11863	16581	13710	11468	13906	90785	118916	116061	93508	85741	80358
maker-scaffold_11132|ref0023481-exonerate_est2genome-gene-0.0	590	519	722	577	487	726	233	296	379	191	309	325
maker-scaffold_11132|ref0023481-exonerate_est2genome-gene-0.1	8872	7526	8967	7054	5886	6855	6504	8201	8691	6256	9294	6194
maker-scaffold_11132|ref0023481-exonerate_est2genome-gene-0.2	5162	5969	6667	4950	4907	5631	2803	2563	3695	2386	3140	2986
maker-scaffold_11134|ref0043057-exonerate_est2genome-gene-0.0	105	161	107	32	0	47	91	92	114	52	0	40
maker-scaffold_11135|ref0043054-exonerate_est2genome-gene-0.0	89	35	19	114	25	155	48	16	12	55	19	72
maker-scaffold_11135|ref0043054-exonerate_est2genome-gene-0.1	346	462	373	292	732	325	837	639	753	745	1153	545
maker-scaffold_11137|ref0023484-exonerate_est2genome-gene-0.0	0	0	0	0	0	1	0	0	0	0	2	7
maker-scaffold_11139|ref0028194-exonerate_est2genome-gene-0.0	2376	1494	1831	2601	2604	1740	4346	2671	3702	3789	4467	2420
maker-scaffold_1114|ref0034923-exonerate_est2genome-gene-0.0	2039	1990	2597	2083	1735	1885	8936	10945	11292	9511	7511	7274
maker-scaffold_11142|ref0003682-exonerate_est2genome-gene-0.0	0	0	0	0	0	0	0	0	0	0	0	0
maker-scaffold_11143|ref0021822-exonerate_est2genome-gene-0.0	3	7	4	6	2	6	9	2	3	4	7	4
maker-scaffold_11143|ref0021822-exonerate_est2genome-gene-0.1	0	0	0	2	0	0	1	0	9	11	1	3
maker-scaffold_11146|ref0021804-exonerate_est2genome-gene-0.0	3964	4254	4053	3972	3234	4277	3623	3614	4376	3449	3932	2928
maker-scaffold_11146|ref0021804-exonerate_est2genome-gene-0.1	5	0	3	0	14	0	4	0	6	0	27	0
maker-scaffold_11148|ref0003676-exonerate_est2genome-gene-0.0	731	1273	936	1136	946	616	147	116	104	77	143	97
maker-scaffold_11148|ref0003676-exonerate_est2genome-gene-0.1	741	568	783	1191	763	969	245	194	76	149	159	105
maker-scaffold_11149|ref0003677-exonerate_est2genome-gene-0.0	0	0	0	1	0	0	0	0	0	0	0	0
maker-scaffold_11150|ref0011011-exonerate_est2genome-gene-0.0	9	27	14	12	7	17	212	254	280	1811	153	118
maker-scaffold_11154|ref0034124-exonerate_est2genome-gene-0.0	22778	18646	20746	21384	23172	24666	23620	16985	20294	17575	14659	13684
maker-scaffold_11155|ref0010998-exonerate_est2genome-gene-0.0	33	46	12	67	1	23	256	166	221	260	186	210
maker-scaffold_11156|ref0011005-exonerate_est2genome-gene-0.0	4	0	0	3	0	1	9	3	27	8	13	0
maker-scaffold_11157|ref0011002-exonerate_est2genome-gene-0.0	2619	3060	3481	3027	3088	3854	3422	3483	6357	4718	2675	2094
maker-scaffold_11158|ref0034120-exonerate_est2genome-gene-0.0	0	0	0	0	0	0	0	0	0	0	0	0
maker-scaffold_11160|ref0016208-exonerate_est2genome-gene-0.0	0	0	3	0	0	6	4	1	9	4	5	4
maker-scaffold_11160|ref0016208-exonerate_est2genome-gene-0.1	335	794	335	345	320	277	556	931	542	483	520	269
maker-scaffold_11161|ref0016209-exonerate_est2genome-gene-0.0	1	0	0	1	1	1	0	0	0	1	1	1
maker-scaffold_11164|ref0016212-exonerate_est2genome-gene-0.0	0	0	1	0	1	1	0	0	1	1	1	0
maker-scaffold_11165|ref0016213-exonerate_est2genome-gene-0.0	685	826	652	638	472	887	2480	2157	2809	2064	1561	1729
maker-scaffold_11167|ref0016215-exonerate_est2genome-gene-0.0	4191	3682	3548	2852	3664	4820	1881	1898	2075	1489	2708	2117
maker-scaffold_11167|ref0016215-exonerate_est2genome-gene-0.1	22	38	165	38	63	43	59	136	373	106	184	120
maker-scaffold_1117|ref0034924-exonerate_est2genome-gene-0.0	0	0	0	0	0	2	0	0	0	0	0	2
maker-scaffold_11170|ref0046687-exonerate_est2genome-gene-0.0	3226	2578	3608	2864	2798	2832	3162	3356	3768	2811	2988	2319
maker-scaffold_11174|ref0046683-exonerate_est2genome-gene-0.0	9919	9682	10735	11786	9211	10932	4799	4581	5751	5049	4182	4286
maker-scaffold_11175|ref0046682-exonerate_est2genome-gene-0.0	17	0	1	0	19	40	41	0	1	3	20	72
maker-scaffold_11178|ref0046689-exonerate_est2genome-gene-0.0	1945	1982	2329	2015	1914	2066	2634	3628	3776	2313	3158	2401
maker-scaffold_1118|ref0034917-exonerate_est2genome-gene-0.0	3149	3614	4324	2973	2316	3514	3929	3665	4961	3114	3092	3131
maker-scaffold_1118|ref0034917-exonerate_est2genome-gene-0.1	0	0	0	0	0	0	0	0	0	0	0	0
maker-scaffold_1118|ref0034917-exonerate_est2genome-gene-0.2	251	352	1	2	124	199	170	89	0	17	45	179
maker-scaffold_1118|ref0034917-exonerate_est2genome-gene-0.3	6613	7943	6969	5726	4048	4764	5194	4549	6971	4354	3292	2727
maker-scaffold_1118|ref0034917-exonerate_est2genome-gene-0.4	977	959	894	811	462	414	1782	1971	1013	1651	1329	1163
maker-scaffold_1118|ref0034917-exonerate_est2genome-gene-0.5	0	0	0	0	0	0	0	0	0	0	0	0
maker-scaffold_11180|ref0030471-exonerate_est2genome-gene-0.0	1336	1665	1392	1510	972	1427	1814	1670	2044	1881	1307	1482
maker-scaffold_11180|ref0030471-exonerate_est2genome-gene-0.1	3881	3490	3748	3365	2227	2776	4963	3468	4339	4121	2864	2560
maker-scaffold_11180|ref0030471-exonerate_est2genome-gene-0.2	2651	2335	2369	2269	1911	1829	1341	1248	1226	1091	1499	1244
maker-scaffold_11181|ref0030472-exonerate_est2genome-gene-0.0	13553	11273	15234	12316	9759	10716	8828	9794	11730	8147	9412	7682
maker-scaffold_11181|ref0030472-exonerate_est2genome-gene-0.1	2752	2564	3027	2561	2053	2596	2831	1936	2761	2063	2402	2376
maker-scaffold_11181|ref0030472-exonerate_est2genome-gene-0.2	1440	1279	1286	1260	942	1821	3158	2299	3022	2803	2328	2189
maker-scaffold_11183|ref0037364-exonerate_est2genome-gene-0.0	0	6	4	0	2	0	0	1	4	0	1	0
maker-scaffold_11183|ref0037364-exonerate_est2genome-gene-0.1	0	0	0	0	9	1	0	2	38	8	18	12
maker-scaffold_11183|ref0037364-exonerate_est2genome-gene-0.2	1992	2352	2818	2180	1770	2457	2046	2087	2787	1942	2220	2187
maker-scaffold_11184|ref0030475-exonerate_est2genome-gene-0.0	637	597	737	507	620	604	991	657	1055	721	945	633
maker-scaffold_11184|ref0030475-exonerate_est2genome-gene-0.1	11	24	13	17	24	1	32	21	28	34	37	0
maker-scaffold_11188|ref0037347-exonerate_est2genome-gene-0.0	0	0	0	0	0	0	0	0	0	0	1	0
maker-scaffold_11189|ref0037348-exonerate_est2genome-gene-0.0	826	819	889	763	918	947	847	1098	1275	892	1039	755
maker-scaffold_11189|ref0037348-exonerate_est2genome-gene-0.1	510	617	475	505	620	474	230	219	184	219	261	178
maker-scaffold_1119|ref0034916-exonerate_est2genome-gene-0.0	4115	4471	4363	4151	3841	2706	1586	1201	3137	1003	1509	1259
maker-scaffold_1119|ref0034916-exonerate_est2genome-gene-0.1	5	13	5	3	2	2	4	7	17	9	5	3
maker-scaffold_1119|ref0034916-exonerate_est2genome-gene-0.2	0	0	0	0	0	1	4	0	0	8	9	0
maker-scaffold_11194|ref0012482-exonerate_est2genome-gene-0.0	16	11	9	23	1	10	30	78	21	161	2	39
maker-scaffold_11196|ref0012484-exonerate_est2genome-gene-0.0	2	10	5	7	53	2	2	14	1	10	38	9
maker-scaffold_11197|ref0012483-exonerate_est2genome-gene-0.0	3195	2946	2982	2021	1732	3421	2888	3260	3202	2004	1833	3043
maker-scaffold_11197|ref0012483-exonerate_est2genome-gene-0.1	0	0	0	0	0	0	15	3	1	1	0	5
maker-scaffold_112|ref0032461-exonerate_est2genome-gene-0.0	4	1	0	2	1	2	11	3	0	6	5	1
maker-scaffold_112|ref0032461-exonerate_est2genome-gene-0.1	0	1	0	0	0	0	0	0	0	0	0	0
maker-scaffold_112|ref0032461-exonerate_est2genome-gene-0.2	1949	2617	2528	1755	1937	2362	637	974	959	397	743	689
maker-scaffold_112|ref0032461-exonerate_est2genome-gene-1.0	14409	12650	17367	11022	11700	14004	12172	17663	15461	10633	13752	13283
maker-scaffold_112|ref0032461-exonerate_est2genome-gene-1.1	28	21	19	14	13	20	30	34	45	11	14	16
maker-scaffold_112|ref0032461-exonerate_est2genome-gene-1.2	25348	16140	26179	19764	17751	20912	13854	18478	15367	15100	16860	18396
maker-scaffold_112|ref0032461-exonerate_est2genome-gene-1.3	8696	8748	9086	9412	10326	11539	9602	12765	8774	7659	9593	9156
maker-scaffold_11200|ref0025209-exonerate_est2genome-gene-0.0	976	1333	1129	982	926	1180	1892	2245	2451	1670	1569	1573
maker-scaffold_11200|ref0025209-exonerate_est2genome-gene-0.1	24	27	58	31	21	64	29	11	62	24	22	50
maker-scaffold_11200|ref0025209-exonerate_est2genome-gene-0.2	3073	3477	3533	3136	2697	3650	2741	2843	3433	2473	2778	2233
maker-scaffold_11201|ref0025208-exonerate_est2genome-gene-0.0	40	33	71	41	47	34	133	94	59	178	173	51
maker-scaffold_11202|ref0025211-exonerate_est2genome-gene-0.1	602	639	749	864	668	684	1297	1317	1680	1396	1102	970
maker-scaffold_11208|ref0025207-exonerate_est2genome-gene-0.0	9	4	8	10	12	2	103	11	130	74	75	32
maker-scaffold_11209|ref0025206-exonerate_est2genome-gene-0.0	126	105	102	80	79	91	147	115	129	138	164	112
maker-scaffold_1121|ref0029466-exonerate_est2genome-gene-0.0	1488	949	1977	1285	1635	1076	545	494	648	541	1312	404
maker-scaffold_1121|ref0029466-exonerate_est2genome-gene-0.1	1243	393	787	543	600	574	2174	1065	1468	1209	1668	1639
maker-scaffold_1121|ref0029466-exonerate_est2genome-gene-0.2	8018	1187	1619	3029	2336	2734	29295	66281	54019	32007	42868	19793
maker-scaffold_11213|ref0042939-exonerate_est2genome-gene-0.0	104	94	79	47	95	21	74	76	92	22	98	4
maker-scaffold_11214|ref0042944-exonerate_est2genome-gene-0.0	0	0	1	1	51	0	0	0	0	0	45	0
maker-scaffold_11214|ref0042944-exonerate_est2genome-gene-0.1	0	0	0	0	32	0	0	0	0	0	42	0
maker-scaffold_11216|ref0042942-exonerate_est2genome-gene-0.0	1	3	4	0	1	0	0	0	0	0	0	0
maker-scaffold_11216|ref0042942-exonerate_est2genome-gene-0.1	0	0	0	1	0	0	0	0	0	0	0	0
maker-scaffold_11216|ref0042942-exonerate_est2genome-gene-0.2	935	1225	1135	1015	1009	1176	1346	1124	1573	1088	996	961
maker-scaffold_11218|ref0042935-exonerate_est2genome-gene-0.0	7072	8406	7307	7810	7357	8826	2596	3075	2358	2780	4218	2879
maker-scaffold_11219|ref0042936-exonerate_est2genome-gene-0.0	59	79	122	83	93	116	93	89	112	84	111	146
maker-scaffold_1122|ref0029467-exonerate_est2genome-gene-0.0	5	24	31	6	1	11	20	30	23	14	19	14
maker-scaffold_1122|ref0029467-exonerate_est2genome-gene-0.1	1740	1370	2009	1553	1374	1443	188	576	288	206	555	611
maker-scaffold_1122|ref0029467-exonerate_est2genome-gene-0.2	7508	6809	8201	6894	5435	7243	4702	4207	5300	3836	5149	4050
maker-scaffold_1122|ref0029467-exonerate_est2genome-gene-0.3	305	289	411	213	460	330	129	78	147	75	165	139
maker-scaffold_1122|ref0029467-exonerate_est2genome-gene-0.4	0	1	0	0	0	1	0	0	2	0	2	1
maker-scaffold_1122|ref0029467-exonerate_est2genome-gene-0.6	25	29	25	23	34	46	33	22	26	26	28	49
maker-scaffold_1122|ref0029467-exonerate_est2genome-gene-0.7	6150	4480	7052	4833	3958	4487	5149	7063	5681	4248	5604	5113
maker-scaffold_11220|ref0037624-exonerate_est2genome-gene-0.0	2099	2266	3252	1887	1543	1809	3439	2336	7976	3498	2880	2875
maker-scaffold_11223|ref0037621-exonerate_est2genome-gene-0.0	3143	2604	3678	3418	3084	3199	2262	1221	2169	1913	2128	2155
maker-scaffold_11228|ref0037631-exonerate_est2genome-gene-0.0	470	226	458	338	354	337	1945	1835	2559	1724	1294	1817
maker-scaffold_11229|ref0037630-exonerate_est2genome-gene-0.0	0	1	0	0	2	0	0	0	0	0	0	0
maker-scaffold_11230|ref0007019-exonerate_est2genome-gene-0.0	0	0	0	0	1	1	0	0	0	0	0	0
maker-scaffold_11230|ref0007019-exonerate_est2genome-gene-0.1	3103	5137	4185	4883	4101	4971	3259	3734	5086	3792	4650	4674
maker-scaffold_11231|ref0007020-exonerate_est2genome-gene-0.0	6538	10908	6187	7111	5824	9893	13996	10332	12537	11472	9280	8411
maker-scaffold_11233|ref0007022-exonerate_est2genome-gene-0.0	0	0	0	0	251	0	0	0	0	0	153	0
maker-scaffold_11234|ref0007015-exonerate_est2genome-gene-0.1	831	583	792	612	962	797	797	666	948	655	1010	771
maker-scaffold_11237|ref0007018-exonerate_est2genome-gene-0.0	6126	6214	7692	5101	4246	4264	3499	3681	4631	2877	4389	3509
maker-scaffold_11237|ref0007018-exonerate_est2genome-gene-0.1	935	766	1712	564	1375	1358	1476	2177	3962	963	2306	1856
maker-scaffold_11238|ref0007024-exonerate_est2genome-gene-0.0	21	26	18	56	73	110	45	30	24	70	99	67
maker-scaffold_11238|ref0007024-exonerate_est2genome-gene-0.1	66	59	76	65	126	81	83	121	106	72	153	70
maker-scaffold_11239|ref0007025-exonerate_est2genome-gene-0.0	17952	14740	18871	15221	13813	11909	2357	1730	1408	1606	2123	1682
maker-scaffold_1124|ref0029469-exonerate_est2genome-gene-0.0	0	0	0	0	0	0	0	0	1	0	0	11
maker-scaffold_1124|ref0029469-exonerate_est2genome-gene-0.1	2	1	1	0	2	2	462	653	512	508	2801	1234
maker-scaffold_1124|ref0029469-exonerate_est2genome-gene-0.2	3	8	0	2	19	0	1	2	0	0	20	2
maker-scaffold_11240|ref0048315-exonerate_est2genome-gene-0.0	0	0	0	1	0	0	0	0	0	0	0	0
maker-scaffold_11240|ref0048315-exonerate_est2genome-gene-0.1	25547	16571	29106	21247	20403	23696	3477	3837	4574	2984	4440	5608
maker-scaffold_11241|ref0048314-exonerate_est2genome-gene-0.0	730	451	669	417	571	374	1849	1749	1586	1082	1218	828
maker-scaffold_11241|ref0048314-exonerate_est2genome-gene-0.1	8288	8089	9315	6299	6131	9719	5255	5175	4963	3806	4264	5501
maker-scaffold_11241|ref0048314-exonerate_est2genome-gene-0.2	81	49	43	24	28	35	22	32	41	15	18	13
maker-scaffold_11241|ref0048314-exonerate_est2genome-gene-0.3	9891	7997	9794	8829	8136	8341	11726	9998	12233	10157	9657	8970
maker-scaffold_11243|ref0048316-exonerate_est2genome-gene-0.0	504	959	835	517	418	824	2160	2965	2593	2112	2822	2198
maker-scaffold_11243|ref0048316-exonerate_est2genome-gene-0.1	44	210	522	58	253	349	125	241	602	106	331	385
maker-scaffold_1125|ref0029470-exonerate_est2genome-gene-0.0	2319	2355	2597	2515	2482	2850	2580	3336	3210	2939	2231	2996
maker-scaffold_1125|ref0029470-exonerate_est2genome-gene-0.1	1	0	0	0	0	0	0	0	1	0	0	0
maker-scaffold_1125|ref0029470-exonerate_est2genome-gene-0.2	3559	3218	4708	3076	2838	2479	3389	3582	3853	2582	3222	2408
maker-scaffold_1125|ref0029470-exonerate_est2genome-gene-0.3	3614	3154	3330	3204	2739	3294	3428	2712	4179	3021	3889	3032
maker-scaffold_11251|ref0017910-exonerate_est2genome-gene-0.0	2112	2042	2328	2296	2023	2408	4814	3775	4844	4501	3575	3610
maker-scaffold_11252|ref0017907-exonerate_est2genome-gene-0.0	2989	3050	219	53	2671	3550	1855	2485	1279	439	3067	3003
maker-scaffold_11253|ref0017908-exonerate_est2genome-gene-0.0	3	0	0	0	1	0	0	0	0	0	0	0
maker-scaffold_11253|ref0017908-exonerate_est2genome-gene-0.1	1088	1294	1436	2198	1031	1405	979	977	1125	1236	1064	1330
maker-scaffold_11255|ref0017906-exonerate_est2genome-gene-0.0	1	0	0	0	0	0	0	0	0	0	0	0
maker-scaffold_11258|ref0017914-exonerate_est2genome-gene-0.0	1110	1317	1157	1344	1289	1728	1702	1628	1550	1423	1523	1521
maker-scaffold_11258|ref0017914-exonerate_est2genome-gene-0.1	13300	9829	11971	11588	9626	10358	12439	11549	18832	8452	11758	11650
maker-scaffold_11258|ref0017914-exonerate_est2genome-gene-0.2	3063	2987	3246	2840	2437	3652	4249	3702	4549	3549	3494	3350
maker-scaffold_11259|ref0017915-exonerate_est2genome-gene-0.0	681	3	0	1	566	1265	664	7	12	96	796	1102
maker-scaffold_11259|ref0017915-exonerate_est2genome-gene-0.1	6177	3890	6456	4520	5423	4943	12919	13231	16554	11567	16003	10246
maker-scaffold_1126|ref0029471-exonerate_est2genome-gene-0.0	3923	3844	4148	3502	2954	4310	2351	2099	2610	2138	2161	2229
maker-scaffold_11260|ref0012450-exonerate_est2genome-gene-0.0	13	6	69	20	34	16	1255	1205	1189	1014	1659	1440
maker-scaffold_11261|ref0012449-exonerate_est2genome-gene-0.0	12995	12182	13246	10648	7557	12328	6726	8553	7721	5910	5534	6734
maker-scaffold_11262|ref0012448-exonerate_est2genome-gene-0.0	0	0	0	0	0	0	0	0	1	0	0	0
maker-scaffold_11267|ref0012443-exonerate_est2genome-gene-0.0	139	168	178	150	182	213	182	147	124	174	245	233
maker-scaffold_11267|ref0012443-exonerate_est2genome-gene-0.1	1776	1514	1703	1650	1441	1876	1725	1777	1683	1600	1998	1405
maker-scaffold_11267|ref0012443-snap-gene-0.15	6	0	1	5	0	3	0	0	0	0	0	1
maker-scaffold_11268|ref0012442-exonerate_est2genome-gene-0.0	1400	1513	1617	1315	872	839	1644	1583	2069	1395	1242	902
maker-scaffold_11269|ref0012441-exonerate_est2genome-gene-0.0	0	2	0	2	2	1	1	2	2	1	1	1
maker-scaffold_1127|ref0029472-exonerate_est2genome-gene-0.0	0	0	0	0	0	2	4	1	9	4	2	18
maker-scaffold_1127|ref0029472-exonerate_est2genome-gene-0.1	0	0	0	0	0	0	0	0	0	1	0	0
maker-scaffold_1127|ref0029472-exonerate_est2genome-gene-0.2	982	712	502	972	506	1213	5104	4617	5850	4682	4845	3870
maker-scaffold_11271|ref0030425-exonerate_est2genome-gene-0.0	6	4	4	9	11	3	6	5	4	14	6	5
maker-scaffold_11273|ref0030427-exonerate_est2genome-gene-0.0	3	3	3	0	0	2	71	29	15	32	13	12
maker-scaffold_11275|ref0030429-exonerate_est2genome-gene-0.0	774	916	1169	751	936	2950	1965	2379	2225	1880	1552	2182
maker-scaffold_11275|ref0030429-exonerate_est2genome-gene-0.1	0	0	0	0	0	1	1	0	0	1	0	0
maker-scaffold_11276|ref0030430-exonerate_est2genome-gene-0.0	0	0	0	5	0	0	1	0	0	13	0	0
maker-scaffold_11278|ref0030432-exonerate_est2genome-gene-0.0	0	0	0	0	0	0	0	1	0	0	2	0
maker-scaffold_11280|ref0023389-exonerate_est2genome-gene-0.0	7	11	12	8	3	4	32	19	25	13	11	11
maker-scaffold_11280|ref0023389-exonerate_est2genome-gene-0.1	522	562	211	324	286	1199	1942	1967	2135	1708	2142	2512
maker-scaffold_11281|ref0023388-exonerate_est2genome-gene-0.0	135	364	235	132	203	322	2373	3078	2254	3724	1063	700
maker-scaffold_11281|ref0023388-exonerate_est2genome-gene-0.1	1703	1327	2422	1892	1959	2708	1452	2011	1703	1406	1781	1898
maker-scaffold_11281|ref0023388-exonerate_est2genome-gene-0.2	3827	2850	3661	2885	1948	2280	1969	2053	2212	1560	1875	1554
maker-scaffold_11281|ref0023388-exonerate_est2genome-gene-0.3	3011	3496	4270	3247	3945	4033	2691	2894	2519	2173	1892	1823
maker-scaffold_11283|ref0023390-exonerate_est2genome-gene-0.0	18432	17135	19773	15438	13306	17078	7777	10203	8635	6045	7793	8324
maker-scaffold_11287|ref0023394-exonerate_est2genome-gene-0.0	119	35	193	194	129	148	34	11	19	19	19	30
maker-scaffold_11287|ref0023394-exonerate_est2genome-gene-0.1	1033	1155	1405	1261	1210	1180	541	453	1021	577	563	444
maker-scaffold_11287|ref0023394-exonerate_est2genome-gene-0.2	5497	3982	7130	5386	4317	3892	1904	1591	2439	1683	2455	2156
maker-scaffold_11287|ref0023394-exonerate_est2genome-gene-0.3	0	0	1	0	0	0	0	0	0	0	0	0
maker-scaffold_11289|ref0023396-exonerate_est2genome-gene-0.0	2115	972	1852	1636	1358	1566	449	303	465	251	510	388
maker-scaffold_11289|ref0023396-exonerate_est2genome-gene-0.1	1303	1455	1353	1303	1420	1343	4153	2791	4196	2691	3366	2332
maker-scaffold_1129|ref0029474-exonerate_est2genome-gene-0.0	10113	9213	10888	7502	7773	7837	7244	8411	8287	5694	7673	5730
maker-scaffold_1129|ref0029474-exonerate_est2genome-gene-0.1	414	573	430	600	572	834	1766	1908	2074	2494	1689	1568
maker-scaffold_1129|ref0029474-exonerate_est2genome-gene-0.2	0	0	0	0	0	0	0	0	0	0	0	0
maker-scaffold_1129|ref0029474-exonerate_est2genome-gene-0.3	11	3	16	9	2	22	0	0	0	0	0	0
maker-scaffold_11292|ref0041187-exonerate_est2genome-gene-0.0	1	6	0	5	80	81	0	1	0	0	125	68
maker-scaffold_11293|ref0041188-exonerate_est2genome-gene-0.1	0	0	0	0	0	1	0	0	0	0	0	3
maker-scaffold_11294|ref0041193-exonerate_est2genome-gene-0.0	3331	2350	3221	2654	2579	2591	7513	5112	6647	5382	4737	4496
maker-scaffold_11294|ref0041193-exonerate_est2genome-gene-0.1	555	634	476	511	583	755	263	319	148	188	505	419
maker-scaffold_11295|ref0041194-exonerate_est2genome-gene-0.0	39	33	60	81	47	48	16	12	34	17	28	29
maker-scaffold_11295|ref0041194-exonerate_est2genome-gene-0.1	1791	1799	1621	1335	1047	805	2000	2156	1618	1491	1015	657
maker-scaffold_11295|ref0041194-exonerate_est2genome-gene-0.2	2	0	0	0	0	504	0	2	0	0	0	674
maker-scaffold_11295|ref0041194-exonerate_est2genome-gene-0.3	2909	2785	3009	3053	2645	3077	1920	1869	2335	2032	2309	1584
maker-scaffold_11295|ref0041194-exonerate_est2genome-gene-0.4	2765	2531	5084	3630	3344	2033	1166	1539	921	966	935	466
maker-scaffold_113|ref0032460-exonerate_est2genome-gene-0.0	2333	2550	2257	3056	1608	3560	2120	1922	1733	2139	1628	2776
maker-scaffold_113|ref0032460-exonerate_est2genome-gene-0.1	190	160	170	164	9	726	217	282	225	204	12	1502
maker-scaffold_113|ref0032460-exonerate_est2genome-gene-0.2	51	35	56	104	10	100	40	39	13	38	0	83
maker-scaffold_113|ref0032460-exonerate_est2genome-gene-0.3	811	916	523	525	599	986	912	834	596	632	805	950
maker-scaffold_113|ref0032460-exonerate_est2genome-gene-0.5	0	0	0	1	0	0	1	0	0	0	0	2
maker-scaffold_113|ref0032460-exonerate_est2genome-gene-1.0	16	23	14	51	0	48	24	25	10	20	3	35
maker-scaffold_113|ref0032460-exonerate_est2genome-gene-1.1	2893	3547	5039	4129	4223	5251	2512	2807	3253	2487	4552	3915
maker-scaffold_113|ref0032460-exonerate_est2genome-gene-1.2	142	229	256	169	175	113	360	248	496	179	346	223
maker-scaffold_1130|ref0047383-exonerate_est2genome-gene-0.0	1	0	0	1	1	0	0	0	0	0	1	0
maker-scaffold_1130|ref0047383-exonerate_est2genome-gene-0.1	1	2	4	4	9	1	8	1	4	0	1	4
maker-scaffold_1130|ref0047383-exonerate_est2genome-gene-0.2	7032	5142	7207	4297	4060	4144	3572	3298	3399	2352	4380	3170
maker-scaffold_11300|ref0010196-exonerate_est2genome-gene-0.0	39	4	49	62	48	3	59	0	67	95	46	0
maker-scaffold_11301|ref0010197-exonerate_est2genome-gene-0.0	5350	4460	5575	4122	4189	4610	5768	9170	6768	5196	6828	5756
maker-scaffold_11303|ref0010199-exonerate_est2genome-gene-0.0	7568	6731	8440	6598	7121	7448	4736	3710	4768	3907	5883	3915
maker-scaffold_11304|ref0010200-exonerate_est2genome-gene-0.0	22	1	46	35	32	8	2	1	8	1	6	0
maker-scaffold_11304|ref0010200-exonerate_est2genome-gene-0.1	1123	690	1123	712	747	631	1123	1162	1040	867	1193	688
maker-scaffold_11305|ref0010201-exonerate_est2genome-gene-0.0	22	116	103	18	22	0	5	32	113	40	15	0
maker-scaffold_11305|ref0010201-exonerate_est2genome-gene-0.1	3155	3670	3271	2961	2984	3518	2850	2266	2985	1797	2389	1689
maker-scaffold_11306|ref0010202-exonerate_est2genome-gene-0.0	608	535	29	406	436	505	473	365	135	332	486	154
maker-scaffold_11308|ref0010204-exonerate_est2genome-gene-0.0	7398	5241	8100	7646	6289	6783	19366	15111	20305	14702	13203	13147
maker-scaffold_11308|ref0010204-exonerate_est2genome-gene-0.1	0	2	0	2	2	1	3	3	1	7	14	0
maker-scaffold_11308|ref0010204-exonerate_est2genome-gene-0.2	2	0	0	3	1	1	0	0	0	0	0	1
maker-scaffold_11309|ref0010205-exonerate_est2genome-gene-0.0	7	8	2	11	0	1	8	22	16	18	3	2
maker-scaffold_1131|ref0047382-exonerate_est2genome-gene-0.0	1	1	0	0	0	0	0	2	0	0	0	0
maker-scaffold_1131|ref0047382-exonerate_est2genome-gene-0.1	0	2	97	0	67	0	0	0	49	0	71	0
maker-scaffold_11311|ref0040572-exonerate_est2genome-gene-0.0	19	7	158	45	135	21	75	77	1863	390	727	112
maker-scaffold_11311|ref0040572-exonerate_est2genome-gene-0.1	1766	1612	2245	1463	1556	1420	1603	1582	2193	1360	2029	1415
maker-scaffold_11313|ref0040570-exonerate_est2genome-gene-0.0	1293	1319	1340	1225	1136	1584	375	626	709	306	866	557
maker-scaffold_11314|ref0040569-exonerate_est2genome-gene-0.0	0	2	0	0	0	0	1	0	1	0	0	0
maker-scaffold_11318|ref0001217-exonerate_est2genome-gene-0.0	559	777	592	650	518	421	385	424	679	460	547	348
maker-scaffold_11318|ref0001217-exonerate_est2genome-gene-0.1	99	32	35	41	40	82	245	776	425	296	459	311
maker-scaffold_1132|ref0047381-exonerate_est2genome-gene-0.0	20129	25972	15555	18530	17693	22426	15140	15016	16544	15798	18026	16768
maker-scaffold_1132|ref0047381-exonerate_est2genome-gene-0.1	0	1	0	0	0	0	1	1	1	0	4	0
maker-scaffold_1132|ref0047381-exonerate_est2genome-gene-0.2	1307	1330	782	1444	1255	2128	427	350	253	476	660	494
maker-scaffold_11322|ref0022183-exonerate_est2genome-gene-0.0	0	0	4	0	0	0	0	0	6	0	0	0
maker-scaffold_11323|ref0046029-exonerate_est2genome-gene-0.0	4130	4039	5151	3656	2727	3608	5926	6557	8065	5683	5507	6285
maker-scaffold_11324|ref0033810-exonerate_est2genome-gene-0.0	485	651	1277	865	763	1039	872	1006	1577	942	1190	947
maker-scaffold_11324|ref0033810-exonerate_est2genome-gene-0.1	11110	14005	13468	10871	11404	12322	5421	6844	7221	5568	7659	5644
maker-scaffold_11327|ref0033809-exonerate_est2genome-gene-0.0	543	289	366	431	430	535	501	730	248	803	822	600
maker-scaffold_1133|ref0047380-exonerate_est2genome-gene-0.0	876	947	861	766	615	596	796	669	964	761	608	458
maker-scaffold_1133|ref0047380-exonerate_est2genome-gene-0.1	12144	11905	16093	10409	8343	9454	5988	6615	7521	4872	6623	5661
maker-scaffold_1133|ref0047380-exonerate_est2genome-gene-0.2	0	0	0	0	0	0	3258	5319	7082	4784	3710	1736
maker-scaffold_1133|ref0047380-exonerate_est2genome-gene-0.3	2421	2232	4014	2578	2952	2335	4453	3539	3328	3986	5556	5227
maker-scaffold_1133|ref0047380-exonerate_est2genome-gene-0.4	13494	13632	14875	11905	10719	12093	8163	9326	8436	7252	8179	6691
maker-scaffold_11332|ref0028120-exonerate_est2genome-gene-0.0	4879	3102	2930	2773	4007	3854	12165	8831	11661	11126	13032	5983
maker-scaffold_11333|ref0028119-exonerate_est2genome-gene-0.0	3985	3655	4148	3437	3083	5942	5651	4923	4855	4540	4912	4564
maker-scaffold_11333|ref0028119-exonerate_est2genome-gene-0.1	1	0	0	2	2	115	1	2	1	3	0	4
maker-scaffold_11333|ref0028119-exonerate_est2genome-gene-0.2	6107	6436	7010	6501	4463	7709	5916	6567	8093	6191	4566	6809
maker-scaffold_11334|ref0028114-exonerate_est2genome-gene-0.1	0	0	0	1	0	1	0	0	0	0	0	0
maker-scaffold_11335|ref0028113-exonerate_est2genome-gene-0.0	1348	3452	3238	2684	2645	0	1572	3898	3544	2975	3032	5
maker-scaffold_11338|ref0028124-exonerate_est2genome-gene-0.0	1	1	0	0	0	0	4	0	0	3	0	7
maker-scaffold_1134|ref0047379-exonerate_est2genome-gene-0.0	238	111	165	109	85	191	0	2	2	89	0	4
maker-scaffold_1134|ref0047379-exonerate_est2genome-gene-0.2	0	4	2	1	562	302	2	2	0	1	215	18
maker-scaffold_1134|ref0047379-exonerate_est2genome-gene-0.3	867	840	643	873	676	1211	1170	1390	999	1043	1096	1269
maker-scaffold_1134|ref0047379-exonerate_est2genome-gene-0.4	1	48	3	0	7	0	41	27	59	49	56	26
maker-scaffold_1134|ref0047379-exonerate_est2genome-gene-0.5	4771	3065	3735	4566	4509	5701	5310	4302	5709	5185	5465	4627
maker-scaffold_1134|ref0047379-exonerate_est2genome-gene-0.6	187	331	53	157	83	77	210	286	45	197	97	64
maker-scaffold_11340|ref0035204-exonerate_est2genome-gene-0.0	83	104	73	51	64	114	62	67	74	67	27	115
maker-scaffold_11341|ref0035205-exonerate_est2genome-gene-0.0	23049	23987	24413	21836	17640	21890	9048	9931	9666	8601	9454	9030
maker-scaffold_11343|ref0035207-exonerate_est2genome-gene-0.0	3559	2874	3238	2818	2542	3163	3270	2937	3728	2865	3497	2956
maker-scaffold_11343|ref0035207-exonerate_est2genome-gene-0.1	5826	7166	7538	4696	4896	6028	7233	8738	8684	6221	7536	7211
maker-scaffold_11344|ref0035200-exonerate_est2genome-gene-0.0	4	47	58	7	48	47	0	3765	2	77	2	2
maker-scaffold_11345|ref0035201-exonerate_est2genome-gene-0.0	0	0	0	0	0	0	0	0	0	0	1	0
maker-scaffold_11345|ref0035201-exonerate_est2genome-gene-0.1	3849	2360	2633	3196	2211	2339	3276	2779	2637	2818	2076	1931
maker-scaffold_11345|ref0035201-exonerate_est2genome-gene-0.2	0	0	0	0	0	1	0	0	0	0	1	0
maker-scaffold_11348|ref0035209-exonerate_est2genome-gene-0.0	8	22	35	45	6	6	1	5	9	0	0	1
maker-scaffold_11348|ref0035209-exonerate_est2genome-gene-0.1	13	23	17	7	10	24	152	271	226	226	173	115
maker-scaffold_1135|ref0047378-exonerate_est2genome-gene-0.0	1241	1681	1391	1330	1353	1697	1799	2412	2735	1800	1852	1686
maker-scaffold_1135|ref0047378-exonerate_est2genome-gene-0.1	2110	4120	2631	3305	2324	2368	2613	1942	3360	2818	1223	1391
maker-scaffold_1135|ref0047378-exonerate_est2genome-gene-0.2	1033	1027	1570	962	1081	1453	277	277	529	172	390	474
maker-scaffold_11350|ref0017232-exonerate_est2genome-gene-0.0	13	15	7	20	7	15	306	184	145	319	84	136
maker-scaffold_11354|ref0017236-exonerate_est2genome-gene-0.0	427	455	407	365	382	492	1017	1643	1115	1074	1019	924
maker-scaffold_11356|ref0017234-exonerate_est2genome-gene-0.0	261	389	355	225	275	352	570	779	787	474	547	648
maker-scaffold_11356|ref0017234-exonerate_est2genome-gene-0.1	979	1211	1482	1000	901	1170	2386	3120	2424	2411	2254	2225
maker-scaffold_11358|ref0017238-exonerate_est2genome-gene-0.0	0	1	2	0	1	0	1	1	0	5	0	4
maker-scaffold_11360|ref0022752-exonerate_est2genome-gene-0.0	4	2	0	9	9	0	414	1445	5847	1306	1966	323
maker-scaffold_11361|ref0022753-exonerate_est2genome-gene-0.0	1031	985	1006	1091	1244	1430	3143	3463	3643	2868	2022	2323
maker-scaffold_11361|ref0022753-exonerate_est2genome-gene-0.1	818	1141	1107	962	976	783	1104	1608	1393	1271	1608	813
maker-scaffold_11362|ref0022750-exonerate_est2genome-gene-0.0	2	2	176	3	2	3	4	3	138	2	1	0
maker-scaffold_11364|ref0022756-exonerate_est2genome-gene-0.0	0	0	0	2	2	2	4	6	5	0	4	1
maker-scaffold_1137|ref0047376-exonerate_est2genome-gene-0.0	299	241	549	354	341	247	204	300	271	171	288	186
maker-scaffold_11371|ref0004752-exonerate_est2genome-gene-0.0	4633	4227	5050	4804	4448	4686	5970	7513	7540	6057	6147	6318
maker-scaffold_11372|ref0004755-exonerate_est2genome-gene-0.0	1	1	1	2	3	0	4	2	1	7	0	0
maker-scaffold_11372|ref0004755-exonerate_est2genome-gene-0.1	9	23	19	6	14	7	14	16	5	5	6	6
maker-scaffold_11372|ref0004755-exonerate_est2genome-gene-0.2	4170	6492	4157	3758	3595	4785	1179	1786	989	579	709	654
maker-scaffold_11378|ref0004750-exonerate_est2genome-gene-0.0	15	4	7	8	4	0	49	34	97	444	4	23
maker-scaffold_11379|ref0004749-exonerate_est2genome-gene-0.0	0	0	1	0	0	0	0	0	0	0	0	0
maker-scaffold_11379|ref0004749-exonerate_est2genome-gene-0.1	1165	1311	2647	2425	2024	1881	889	705	1765	1272	1549	1396
maker-scaffold_11379|ref0004749-exonerate_est2genome-gene-0.2	463	395	364	350	292	356	1146	959	960	948	789	601
maker-scaffold_1138|ref0047385-exonerate_est2genome-gene-0.0	191	264	270	204	190	261	536	499	642	457	504	532
maker-scaffold_1138|ref0047385-exonerate_est2genome-gene-0.1	715	784	431	797	484	996	1896	1343	1102	1662	1354	1503
maker-scaffold_1138|ref0047385-exonerate_est2genome-gene-0.2	3543	4014	3358	3450	2924	3486	4189	3466	4492	3685	3650	3394
maker-scaffold_11380|ref0008349-exonerate_est2genome-gene-0.0	37	34	23	10	24	45	119	63	70	101	115	113
maker-scaffold_11380|ref0008349-exonerate_est2genome-gene-0.1	2	9	0	3	2	114	8	1	1	4	4	98
maker-scaffold_11380|ref0008349-exonerate_est2genome-gene-0.2	10074	8214	12575	11374	10036	10463	7199	7347	8859	7293	8927	7305
maker-scaffold_11381|ref0008350-exonerate_est2genome-gene-0.0	2050	2125	2614	2177	972	772	864	896	422	401	645	75
maker-scaffold_11381|ref0008350-exonerate_est2genome-gene-0.1	2972	1986	3082	2100	2472	2131	3764	3113	3165	2410	4445	2404
maker-scaffold_11382|ref0008351-exonerate_est2genome-gene-0.0	4490	4484	4635	4726	3832	3065	2846	3377	3040	2939	3336	1785
maker-scaffold_11382|ref0008351-exonerate_est2genome-gene-0.1	908	1103	1334	1246	1093	808	762	1293	1160	797	1073	856
maker-scaffold_11382|ref0008351-exonerate_est2genome-gene-0.2	171	149	169	130	72	81	2960	6518	7578	2448	7750	6482
maker-scaffold_11383|ref0008352-exonerate_est2genome-gene-0.0	147	12	7	131	6	0	160	62	32	132	71	12
maker-scaffold_11383|ref0008352-exonerate_est2genome-gene-0.1	79	7	2	62	10	0	443	76	42	289	72	0
maker-scaffold_11385|ref0008354-exonerate_est2genome-gene-0.0	13036	11575	13334	12010	8836	10522	11313	12568	12477	10547	9902	8753
maker-scaffold_11385|ref0008354-exonerate_est2genome-gene-0.1	164	134	142	150	787	671	147	122	331	134	1149	747
maker-scaffold_1139|ref0047384-exonerate_est2genome-gene-0.0	7230	7496	10325	5917	7294	6156	3219	3001	4041	2602	3733	3021
maker-scaffold_1139|ref0047384-exonerate_est2genome-gene-0.1	196	127	279	48	61	127	28334	25728	33194	32696	24611	21966
maker-scaffold_11391|ref0038859-exonerate_est2genome-gene-0.0	9924	8657	11043	8967	5559	8721	11674	17178	26622	13549	7641	10547
maker-scaffold_114|ref0032463-exonerate_est2genome-gene-0.0	13159	11572	13935	10961	10697	12244	7537	8809	9132	7147	9119	7775
maker-scaffold_114|ref0032463-exonerate_est2genome-gene-0.1	4117	4330	4391	4794	3222	4234	10503	20552	13842	12473	15229	13035
maker-scaffold_114|ref0032463-exonerate_est2genome-gene-0.2	13028	7723	14041	10997	11305	13100	525	1278	730	457	1254	1475
maker-scaffold_114|ref0032463-exonerate_est2genome-gene-1.0	5819	5650	5211	4086	3117	5251	5397	5105	5259	4410	4138	3789
maker-scaffold_114|ref0032463-exonerate_est2genome-gene-1.1	5	5	0	4	25	25	26	21	11	48	17	49
maker-scaffold_114|ref0032463-exonerate_est2genome-gene-1.2	9	6	0	4	3	8	163	268	464	79	5	20
maker-scaffold_114|ref0032463-exonerate_est2genome-gene-1.3	7499	8137	7696	7833	6951	7800	3555	3454	3760	3243	4399	3658
maker-scaffold_114|ref0032463-exonerate_est2genome-gene-1.4	355	261	254	554	359	298	460	427	276	437	650	349
maker-scaffold_114|ref0032463-exonerate_est2genome-gene-1.5	10412	7026	10185	8440	9284	9446	1654	2061	1591	2719	2264	2294
maker-scaffold_1140|ref0040342-exonerate_est2genome-gene-0.0	2068	1764	2339	2033	2084	2267	1838	2168	2130	1643	2307	2049
maker-scaffold_1140|ref0040342-exonerate_est2genome-gene-0.1	1345	2494	1500	1753	1612	2867	1107	2600	1699	794	1133	1717
maker-scaffold_1140|ref0040342-exonerate_est2genome-gene-0.2	6958	8213	9232	8307	7009	6755	4500	6404	6072	3504	4845	4516
maker-scaffold_11400|ref0039362-exonerate_est2genome-gene-0.0	5442	4995	5877	5726	4285	5736	3491	4163	3498	3448	3332	3644
maker-scaffold_11400|ref0039362-exonerate_est2genome-gene-0.1	0	0	0	0	1	0	0	0	0	0	0	0
maker-scaffold_11401|ref0039361-exonerate_est2genome-gene-0.0	108	6	74	84	91	65	133	9	141	113	202	78
maker-scaffold_11401|ref0039361-exonerate_est2genome-gene-0.1	1	4	1	2	1	2	40	72	43	47	38	36
maker-scaffold_11402|ref0039360-exonerate_est2genome-gene-0.0	230	264	191	202	217	2012	450	619	455	796	652	2898
maker-scaffold_11402|ref0039360-exonerate_est2genome-gene-0.1	64	96	100	72	51	406	76	71	199	62	66	221
maker-scaffold_11404|ref0039358-exonerate_est2genome-gene-0.0	133	38	177	116	33	12	434	228	577	409	242	103
maker-scaffold_11404|ref0039358-exonerate_est2genome-gene-0.1	2066	1789	2529	1813	1293	703	1949	2021	2154	1550	1259	664
maker-scaffold_11404|ref0039358-exonerate_est2genome-gene-0.2	5	1	1	6	1	4	0	2	3	5	2	1
maker-scaffold_11404|ref0039358-exonerate_est2genome-gene-0.3	15	22	31	32	13	12	7	23	15	10	7	30
maker-scaffold_11405|ref0039357-exonerate_est2genome-gene-0.0	19153	19212	22074	18705	15645	17955	12353	15160	14669	12975	12935	11264
maker-scaffold_11406|ref0039356-exonerate_est2genome-gene-0.0	2	0	0	2	2	2	3	11	2	3	2	3
maker-scaffold_11407|ref0039355-exonerate_est2genome-gene-0.0	29	52	6	23	18	19	12	8	0	5	23	11
maker-scaffold_11407|ref0039355-exonerate_est2genome-gene-0.1	13	10	1	10	17	15	10	7	0	7	14	8
maker-scaffold_11408|ref0039354-exonerate_est2genome-gene-0.0	39	24	42	61	38	61	1874	2387	2637	2751	743	1010
maker-scaffold_11408|ref0039354-exonerate_est2genome-gene-0.1	2568	2928	2754	2126	1470	331	693	855	742	698	758	439
maker-scaffold_1141|ref0040343-exonerate_est2genome-gene-0.0	20657	16735	28896	26267	20884	16973	6378	7851	8453	5666	9500	9466
maker-scaffold_11411|ref0004276-exonerate_est2genome-gene-0.0	0	0	0	0	0	0	0	0	0	0	0	0
maker-scaffold_11414|ref0008834-exonerate_est2genome-gene-0.0	393	507	460	499	431	314	965	844	941	759	732	611
maker-scaffold_11415|ref0008835-exonerate_est2genome-gene-0.0	685	576	462	233	318	509	1460	2941	2121	1258	2104	887
maker-scaffold_11416|ref0008836-exonerate_est2genome-gene-0.0	9450	8387	9313	8216	6590	9276	5355	6425	6518	4767	5659	5175
maker-scaffold_11417|ref0008837-exonerate_est2genome-gene-0.0	70	61	60	26	77	25	86	40	98	64	83	77
maker-scaffold_11417|ref0008837-exonerate_est2genome-gene-0.1	1301	1452	1449	1199	1059	1683	909	1378	1366	795	1090	1209
maker-scaffold_11417|ref0008837-exonerate_est2genome-gene-0.2	1747	1395	1943	1823	1276	1046	1859	1830	2417	1774	1918	1480
maker-scaffold_11418|ref0008838-exonerate_est2genome-gene-0.0	125	134	162	134	110	115	170	123	151	127	122	129
maker-scaffold_11418|ref0008838-exonerate_est2genome-gene-0.1	577	530	351	497	606	588	604	551	689	614	669	692
maker-scaffold_11418|ref0008838-exonerate_est2genome-gene-0.2	337	294	255	328	281	302	119	250	166	123	189	249
maker-scaffold_11418|ref0008838-exonerate_est2genome-gene-0.3	198	142	126	147	155	161	37	124	45	42	77	118
maker-scaffold_11419|ref0010922-exonerate_est2genome-gene-0.0	6	0	22	11	2	0	1	10	4	1	4	1
maker-scaffold_1142|ref0040340-exonerate_est2genome-gene-0.0	0	0	0	1	0	0	0	0	0	0	0	0
maker-scaffold_1142|ref0040340-exonerate_est2genome-gene-0.1	0	0	0	5	0	3	12	9	43	58	10	32
maker-scaffold_1142|ref0040340-exonerate_est2genome-gene-0.2	34	2	31	7	3	12	60	2	56	11	3	3
maker-scaffold_1142|ref0040340-exonerate_est2genome-gene-0.3	26	1	31	6	2	13	110	1	113	13	1	2
maker-scaffold_1142|ref0040340-exonerate_est2genome-gene-0.4	2	0	11	3	3	3	0	0	0	2	3	9
maker-scaffold_1142|ref0040340-exonerate_est2genome-gene-0.5	492	7363	1443	981	1833	162	22	101	142	68	92	17
maker-scaffold_1142|ref0040340-exonerate_est2genome-gene-0.6	283	15	34	37	4	624	28	3	9	4	0	54
maker-scaffold_1142|ref0040340-exonerate_est2genome-gene-0.7	3	3	4	5	0	0	3	21	13	6	0	8
maker-scaffold_1142|ref0040340-snap-gene-0.31	0	0	1	0	0	0	2	1	0	17	0	2
maker-scaffold_11421|ref0026897-exonerate_est2genome-gene-0.0	2948	2642	1625	2214	1663	3045	1047	968	561	706	934	1157
maker-scaffold_11424|ref0015077-exonerate_est2genome-gene-0.0	0	0	7	1	8	0	0	5	11	14	40	0
maker-scaffold_11425|ref0026893-exonerate_est2genome-gene-0.0	1601	1734	1607	1422	1375	1548	1651	1306	1898	1362	1594	1270
maker-scaffold_11427|ref0015079-exonerate_est2genome-gene-0.0	21211	20207	21083	18018	18341	21645	19943	26016	23217	17674	19043	16427
maker-scaffold_11428|ref0026906-exonerate_est2genome-gene-0.0	8136	13543	12470	10313	8836	9076	7787	5707	10542	7603	7492	6619
maker-scaffold_11428|ref0026906-exonerate_est2genome-gene-0.1	759	753	1024	752	586	813	662	871	1508	680	609	716
maker-scaffold_1143|ref0040341-exonerate_est2genome-gene-0.0	2	0	0	0	0	1	3	0	5	3	4	3
maker-scaffold_1143|ref0040341-exonerate_est2genome-gene-0.1	2136	1852	2202	1896	1801	1637	3696	3841	3226	2924	3441	2765
maker-scaffold_1143|ref0040341-exonerate_est2genome-gene-0.2	469	222	47	686	162	294	1681	1000	507	1347	1599	651
maker-scaffold_1143|ref0040341-exonerate_est2genome-gene-0.3	26	8	7	28	15	13	118	189	12	416	100	50
maker-scaffold_1143|ref0040341-exonerate_est2genome-gene-0.4	2997	2465	3230	2736	1948	1435	2998	2807	3221	2169	2613	1758
maker-scaffold_1143|ref0040341-exonerate_est2genome-gene-0.5	13	8	10	4	8	7	3	9	2	3	5	0
maker-scaffold_1143|ref0040341-exonerate_est2genome-gene-0.6	4	3	2	1	3	1	0	0	0	0	0	0
maker-scaffold_1143|ref0040341-exonerate_est2genome-gene-0.7	2559	1377	2802	2098	1456	742	115	31	37	324	58	32
maker-scaffold_11431|ref0026119-exonerate_est2genome-gene-0.0	236	505	593	252	243	0	561	1180	1286	459	490	2
maker-scaffold_11431|ref0026119-exonerate_est2genome-gene-0.1	4	8	3	4	3	0	16	7	18	14	12	6
maker-scaffold_11433|ref0026116-exonerate_est2genome-gene-0.0	4112	2592	3616	2921	3217	2864	6256	5815	5750	4244	4583	4987
maker-scaffold_11436|ref0026103-exonerate_est2genome-gene-0.0	416	470	532	454	339	220	317	362	551	263	370	335
maker-scaffold_11439|ref0044716-exonerate_est2genome-gene-0.0	9872	6633	7843	6977	6443	5963	2445	847	1809	1209	1460	1044
maker-scaffold_11439|ref0044716-exonerate_est2genome-gene-0.1	7669	7942	9377	6447	5695	7081	4508	6043	6026	3678	4946	3402
maker-scaffold_11440|ref0015993-exonerate_est2genome-gene-0.0	0	0	0	1	2	1	22	23	37	36	14	15
maker-scaffold_11442|ref0015991-exonerate_est2genome-gene-0.0	7	1	0	0	0	0	3	5	6	0	5	3
maker-scaffold_11445|ref0015996-exonerate_est2genome-gene-0.0	0	0	0	0	0	0	0	0	0	0	0	0
maker-scaffold_11446|ref0047132-exonerate_est2genome-gene-0.0	2099	4207	4139	3837	1529	3382	2271	6769	4744	4026	2764	4675
maker-scaffold_1145|ref0040339-exonerate_est2genome-gene-0.0	1	0	0	0	0	0	0	1	0	0	0	0
maker-scaffold_1145|ref0040339-exonerate_est2genome-gene-0.1	104	69	170	142	110	91	110	128	244	158	185	111
maker-scaffold_1145|ref0040339-exonerate_est2genome-gene-0.2	2723	1458	2201	1853	1442	1748	5185	4643	6890	3513	6073	5164
maker-scaffold_11450|ref0033914-exonerate_est2genome-gene-0.0	4016	3681	7404	3491	3580	3382	1805	1782	2597	1423	2034	1622
maker-scaffold_11450|ref0033914-exonerate_est2genome-gene-0.1	1190	1304	1802	1164	424	940	1143	1365	1637	1028	864	1159
maker-scaffold_11451|ref0033915-exonerate_est2genome-gene-0.0	30534	27368	33201	28649	23730	28040	13304	14345	17297	12411	14293	13203
maker-scaffold_11454|ref0033910-exonerate_est2genome-gene-0.0	0	124	47	83	58	2	21	112	288	178	89	0
maker-scaffold_11455|ref0033911-exonerate_est2genome-gene-0.0	887	763	887	821	629	750	274	335	291	228	373	311
maker-scaffold_11455|ref0033911-exonerate_est2genome-gene-0.1	0	0	0	0	0	0	0	0	0	0	0	0
maker-scaffold_11455|ref0033911-exonerate_est2genome-gene-0.2	0	0	0	0	0	0	0	0	0	0	2	0
maker-scaffold_11456|ref0033912-exonerate_est2genome-gene-0.0	1985	1347	1719	1801	1177	1459	14970	8937	19529	10737	9788	7535
maker-scaffold_11457|ref0033913-exonerate_est2genome-gene-0.0	3220	2932	4270	3001	3566	2372	1027	1545	1886	1109	2258	1311
maker-scaffold_11458|ref0033920-exonerate_est2genome-gene-0.0	691	704	1018	724	700	688	1367	1724	1754	1351	1281	1182
maker-scaffold_11458|ref0033920-exonerate_est2genome-gene-0.1	80	166	258	253	185	263	111	157	280	167	241	228
maker-scaffold_11458|ref0033920-exonerate_est2genome-gene-0.2	637	487	706	590	514	806	1005	1231	1274	1096	1075	1206
maker-scaffold_11459|ref0033921-exonerate_est2genome-gene-0.0	957	1010	868	990	986	1230	323	699	466	534	798	616
maker-scaffold_1146|ref0040336-exonerate_est2genome-gene-0.0	0	0	0	6	0	0	0	0	0	4	0	0
maker-scaffold_1146|ref0040336-exonerate_est2genome-gene-0.1	47	36	24	63	29	64	84	82	68	62	70	92
maker-scaffold_1146|ref0040336-exonerate_est2genome-gene-0.2	1734	2248	2080	2318	1144	1522	3374	2762	2870	2696	1995	2042
maker-scaffold_1146|ref0040336-exonerate_est2genome-gene-0.3	4504	4132	5650	3424	2853	2631	2833	3438	3135	1860	3801	2339
maker-scaffold_1146|ref0040336-exonerate_est2genome-gene-0.4	815	1088	937	1066	1626	1406	704	838	986	948	1256	1029
maker-scaffold_11460|ref0003433-exonerate_est2genome-gene-0.0	1593	965	1834	1587	1161	1436	981	704	1159	840	789	824
maker-scaffold_11460|ref0003433-exonerate_est2genome-gene-0.1	1916	3228	2299	2002	2396	2760	1485	2365	1274	1986	1793	1107
maker-scaffold_11463|ref0003434-exonerate_est2genome-gene-0.0	1043	165	170	1090	962	118	2089	508	516	1967	1855	191
maker-scaffold_11466|ref0003439-exonerate_est2genome-gene-0.0	2	1593	3527	11	3	168	57	1105	885	55	30	177
maker-scaffold_11471|ref0021456-exonerate_est2genome-gene-0.0	3910	3958	5201	3108	3329	3378	3256	4015	4031	2850	3679	3086
maker-scaffold_11474|ref0021459-exonerate_est2genome-gene-0.0	1639	1144	1756	1507	1183	1412	1206	1259	1356	993	1364	1340
maker-scaffold_11475|ref0021460-exonerate_est2genome-gene-0.0	710	636	595	602	427	764	1798	1203	1974	1409	1136	1164
maker-scaffold_11475|ref0021460-exonerate_est2genome-gene-0.1	958	528	701	623	664	689	587	488	414	243	247	434
maker-scaffold_11479|ref0021451-exonerate_est2genome-gene-0.0	3296	3160	3678	2904	2597	2502	10956	12104	18995	11279	17671	12487
maker-scaffold_11479|ref0021451-exonerate_est2genome-gene-0.1	36730	50014	45103	42698	35787	44114	37927	57544	48469	46221	47957	48008
maker-scaffold_1148|ref0040344-exonerate_est2genome-gene-0.1	31	15	35	12	12	13	50	5	21	17	35	13
maker-scaffold_1148|ref0040344-exonerate_est2genome-gene-0.2	2284	2331	2829	2416	1384	2214	1896	2442	3072	2134	2379	2043
maker-scaffold_1148|ref0040344-exonerate_est2genome-gene-0.3	3371	2190	2969	2513	2201	3033	4773	5120	5587	4164	4083	3684
maker-scaffold_11480|ref0037659-exonerate_est2genome-gene-0.0	3	1	8	2	1	4	5	4	0	1	1	6
maker-scaffold_11482|ref0031664-exonerate_est2genome-gene-0.0	8117	6067	7934	6377	4494	4307	6007	4407	4082	4760	4687	5447
maker-scaffold_11482|ref0031664-exonerate_est2genome-gene-0.1	348	459	437	332	468	486	423	164	637	315	438	494
maker-scaffold_11482|ref0031664-exonerate_est2genome-gene-0.2	23	18	18	14	45	39	2	1	5	2	17	24
maker-scaffold_11484|ref0037655-exonerate_est2genome-gene-0.0	2	2	18	1	1	22	51	63	177	70	48	92
maker-scaffold_11485|ref0037654-exonerate_est2genome-gene-0.0	6	19	9	21	36	24	8	2	2	11	38	29
maker-scaffold_11485|ref0037654-exonerate_est2genome-gene-0.1	825	898	1329	567	425	708	1029	1208	1728	739	749	780
maker-scaffold_11489|ref0037663-exonerate_est2genome-gene-0.0	39073	33336	51647	37789	38497	28089	51796	74802	75915	47311	70912	49131
maker-scaffold_1149|ref0040345-exonerate_est2genome-gene-0.0	0	2	0	0	0	0	0	0	0	0	0	0
maker-scaffold_1149|ref0040345-exonerate_est2genome-gene-0.1	409	361	645	456	337	328	138	114	210	156	185	191
maker-scaffold_1149|ref0040345-exonerate_est2genome-gene-0.2	1082	775	885	710	1210	1215	1920	1537	2466	1444	2341	1673
maker-scaffold_1149|ref0040345-exonerate_est2genome-gene-0.3	2821	2730	3189	2452	2354	2632	2303	2227	2134	1963	2532	2164
maker-scaffold_1149|ref0040345-exonerate_est2genome-gene-0.4	294	22	50	30	56	220	229	28	38	46	39	283
maker-scaffold_1149|ref0040345-exonerate_est2genome-gene-0.5	0	0	0	0	0	0	0	0	0	0	0	0
maker-scaffold_1149|ref0040345-exonerate_est2genome-gene-0.6	537	398	431	441	427	516	2690	2618	2822	2046	1947	1822
maker-scaffold_11490|ref0007063-exonerate_est2genome-gene-0.0	4018	2134	2956	3402	1985	3838	85207	88248	96002	72886	77245	58921
maker-scaffold_11491|ref0007064-exonerate_est2genome-gene-0.0	996	1262	1170	889	1139	923	1312	1342	1646	1243	1380	1125
maker-scaffold_11491|ref0007064-exonerate_est2genome-gene-0.1	487	753	463	459	451	805	656	862	686	629	907	1035
maker-scaffold_11492|ref0007065-exonerate_est2genome-gene-0.0	1	1	0	3	3	2	0	5	8	9	6	0
maker-scaffold_11492|ref0007065-exonerate_est2genome-gene-0.1	1068	1923	2398	1888	1089	1290	3588	3357	4036	3390	2590	2267
maker-scaffold_11495|ref0007068-exonerate_est2genome-gene-0.0	219	137	337	340	355	64	3451	2800	5129	2362	6003	2012
maker-scaffold_11499|ref0042416-exonerate_est2genome-gene-0.0	2123	2098	2054	1996	1800	1982	2026	2028	2016	1600	1948	1619
maker-scaffold_115|ref0032462-exonerate_est2genome-gene-0.0	0	1	0	0	0	1	0	0	0	0	0	0
maker-scaffold_115|ref0032462-exonerate_est2genome-gene-0.2	3006	2658	3088	2418	2286	2440	1936	3622	2251	3152	1269	2179
maker-scaffold_115|ref0032462-exonerate_est2genome-gene-0.3	1	1	0	0	2	0	1	0	3	1	0	0
maker-scaffold_115|ref0032462-exonerate_est2genome-gene-0.4	0	0	0	2	0	2	0	0	1	0	0	0
maker-scaffold_115|ref0032462-exonerate_est2genome-gene-1.1	1	3	3	1	6	15	0	0	0	0	13	15
maker-scaffold_1150|ref0009991-exonerate_est2genome-gene-0.0	36	49	41	49	22	110	13	9	5	3	8	18
maker-scaffold_11500|ref0024568-exonerate_est2genome-gene-0.0	2	0	4	1	0	0	0	0	0	0	0	0
maker-scaffold_11501|ref0024569-exonerate_est2genome-gene-0.0	22575	20082	23179	24053	18759	24587	14363	16718	12723	15653	13279	13495
maker-scaffold_11501|ref0024569-exonerate_est2genome-gene-0.1	2731	2211	3263	2612	2110	2094	1432	1575	1752	1159	1637	1368
maker-scaffold_11502|ref0024566-exonerate_est2genome-gene-0.0	6608	6480	5840	6179	4506	7110	4040	4074	4587	3857	4371	3500
maker-scaffold_11504|ref0024564-exonerate_est2genome-gene-0.0	0	0	0	1	24	20	0	0	0	0	20	55
maker-scaffold_11506|ref0024562-exonerate_est2genome-gene-0.0	4182	4878	5019	3659	3495	3506	2669	3161	4144	1997	3758	3204
maker-scaffold_11508|ref0024572-exonerate_est2genome-gene-0.1	0	0	0	0	0	0	0	0	0	0	135	0
maker-scaffold_11508|ref0024572-exonerate_est2genome-gene-0.2	0	0	0	0	29	0	0	0	0	0	270	0
maker-scaffold_1151|ref0009990-exonerate_est2genome-gene-0.1	167	164	103	174	140	120	396	319	593	287	452	668
maker-scaffold_1151|ref0009990-exonerate_est2genome-gene-0.2	1888	1542	2287	1254	984	1121	1134	1472	973	938	1290	1215
maker-scaffold_1151|ref0009990-exonerate_est2genome-gene-0.3	0	25	6	36	61	18	7	36	21	73	93	51
maker-scaffold_1151|ref0009990-exonerate_est2genome-gene-0.4	523	125	102	93	93	73	2280	3232	1945	1418	2557	4949
maker-scaffold_11510|ref0038571-exonerate_est2genome-gene-0.0	1115	1147	756	807	1359	1137	2629	2393	4280	3249	1743	1308
maker-scaffold_11510|ref0038571-exonerate_est2genome-gene-0.1	933	468	1007	1006	1199	1242	107	70	200	120	311	305
maker-scaffold_11515|ref0006434-exonerate_est2genome-gene-0.0	4775	4013	5511	3857	3082	3059	3265	2848	3867	2676	3449	2637
maker-scaffold_11515|ref0006434-exonerate_est2genome-gene-0.1	1	2	3	0	0	0	0	4	3	245	0	0
maker-scaffold_11517|ref0006436-exonerate_est2genome-gene-0.0	17	3	11	14	13	29	20	17	16	92	144	112
maker-scaffold_11518|ref0006447-exonerate_est2genome-gene-0.0	495	368	484	453	413	480	549	772	813	811	640	654
maker-scaffold_11519|ref0006446-exonerate_est2genome-gene-0.0	140	230	341	655	177	1226	546	593	1195	1024	467	2659
maker-scaffold_1152|ref0009993-exonerate_est2genome-gene-0.0	19	16	33	17	11	12	259	246	248	139	62	88
maker-scaffold_1152|ref0009993-exonerate_est2genome-gene-0.1	3325	3786	3040	3244	2682	3482	2510	2800	2239	2244	2639	2577
maker-scaffold_11523|ref0037056-exonerate_est2genome-gene-0.0	0	1	1	0	0	0	0	0	0	0	0	1
maker-scaffold_11525|ref0037058-exonerate_est2genome-gene-0.0	1122	1045	1616	846	970	807	878	838	1183	626	984	666
maker-scaffold_11525|ref0037058-exonerate_est2genome-gene-0.1	13473	10533	13606	9852	10007	10511	8431	8303	11400	7837	10546	8508
maker-scaffold_11525|ref0037058-exonerate_est2genome-gene-0.2	855	773	1076	634	721	624	1415	1087	1617	1042	1108	628
maker-scaffold_11525|ref0037058-exonerate_est2genome-gene-0.3	970	1022	957	907	947	1496	1550	1349	1502	1330	1526	1518
maker-scaffold_11527|ref0037060-exonerate_est2genome-gene-0.0	0	35	1	0	3	0	3	2	3	9	1	0
maker-scaffold_11528|ref0037061-exonerate_est2genome-gene-0.0	6717	5841	8793	5615	5673	6099	7396	8122	9344	5959	7918	6545
maker-scaffold_11528|ref0037061-exonerate_est2genome-gene-0.1	1961	1691	1664	1848	1322	1995	2190	2606	2316	2235	2110	2052
maker-scaffold_11529|ref0037062-exonerate_est2genome-gene-0.1	0	0	0	0	0	0	0	0	0	0	0	0
maker-scaffold_1153|ref0009992-exonerate_est2genome-gene-0.0	376	370	661	613	702	595	601	416	720	607	541	541
maker-scaffold_1153|ref0009992-exonerate_est2genome-gene-0.1	41206	32979	41519	31439	27500	27892	42764	41530	47888	35925	38567	28980
maker-scaffold_1153|ref0009992-exonerate_est2genome-gene-0.2	772	852	655	924	701	823	2111	2103	2007	2088	1630	1485
maker-scaffold_11530|ref0019106-exonerate_est2genome-gene-0.0	0	0	0	0	0	0	0	0	0	0	0	0
maker-scaffold_11531|ref0019105-exonerate_est2genome-gene-0.0	0	0	0	0	0	0	0	0	0	0	0	0
maker-scaffold_11535|ref0019101-exonerate_est2genome-gene-0.0	0	21	2	0	3	1	4	8	3	11	3	0
maker-scaffold_11542|ref0000982-exonerate_est2genome-gene-0.0	3296	2914	2868	2685	2920	3197	2477	3256	2556	2002	2766	2283
maker-scaffold_11543|ref0000983-exonerate_est2genome-gene-0.0	1171	1026	1086	1198	982	1236	1002	1241	1221	883	1447	987
maker-scaffold_11543|ref0000983-exonerate_est2genome-gene-0.1	2877	2794	2945	3273	2606	3170	2362	2774	2225	2138	2335	2345
maker-scaffold_11544|ref0000988-exonerate_est2genome-gene-0.0	85	133	75	109	62	111	92	79	45	106	88	102
maker-scaffold_11545|ref0000989-exonerate_est2genome-gene-0.0	0	0	0	0	0	0	0	0	0	0	0	0
maker-scaffold_11545|ref0000989-exonerate_est2genome-gene-0.1	0	1	0	0	0	0	1	0	0	0	0	0
maker-scaffold_11545|ref0000989-exonerate_est2genome-gene-0.2	2646	3256	1884	2736	2186	3967	5924	4885	3374	4339	3659	4971
maker-scaffold_11545|ref0000989-exonerate_est2genome-gene-0.3	873	1098	1537	938	839	1079	694	2917	1177	1940	2348	2360
maker-scaffold_11546|ref0000986-exonerate_est2genome-gene-0.0	7	0	0	0	0	0	26	0	8	2	1	0
maker-scaffold_11549|ref0000980-exonerate_est2genome-gene-0.0	352	500	234	591	292	709	425	457	353	457	318	376
maker-scaffold_1155|ref0009986-exonerate_est2genome-gene-0.0	870	694	342	575	608	389	60	60	14	43	115	45
maker-scaffold_1155|ref0009986-exonerate_est2genome-gene-0.1	165	411	28	335	123	189	19	12	7	18	34	23
maker-scaffold_1155|ref0009986-exonerate_est2genome-gene-0.2	119	294	39	184	118	169	21	16	7	25	33	17
maker-scaffold_11552|ref0031562-exonerate_est2genome-gene-0.0	0	1	1	0	0	0	0	1	0	0	0	0
maker-scaffold_11555|ref0031563-exonerate_est2genome-gene-0.0	1278	1114	1454	937	868	976	347	313	235	200	75	151
maker-scaffold_11555|ref0031563-exonerate_est2genome-gene-0.1	72	72	110	37	59	75	476	543	349	268	232	167
maker-scaffold_11555|ref0031563-exonerate_est2genome-gene-0.2	3281	2483	3255	2518	2989	2682	6245	9195	9067	5409	6088	4186
maker-scaffold_11555|ref0031563-exonerate_est2genome-gene-0.3	8	5	16	6	3	6	361	259	298	294	197	148
maker-scaffold_11557|ref0031565-exonerate_est2genome-gene-0.0	198	339	174	131	380	95	275	536	234	182	548	85
maker-scaffold_11557|ref0031565-exonerate_est2genome-gene-0.1	9728	9078	9165	8926	8405	9074	13038	13616	14170	11360	11562	10179
maker-scaffold_11559|ref0031551-exonerate_est2genome-gene-0.0	1809	2239	1991	2228	2361	2555	1859	1780	2492	1816	2476	1683
maker-scaffold_1156|ref0009989-exonerate_est2genome-gene-0.0	0	0	0	0	0	0	0	0	0	0	0	0
maker-scaffold_1156|ref0009989-exonerate_est2genome-gene-0.1	1	0	10	10	8	0	3	1	7	2	3	5
maker-scaffold_1156|ref0009989-exonerate_est2genome-gene-0.2	0	1	0	0	0	0	0	0	19	12	10	3
maker-scaffold_1156|ref0009989-exonerate_est2genome-gene-0.3	0	0	0	0	0	0	25	13	1	25	28	47
maker-scaffold_1156|ref0009989-exonerate_est2genome-gene-0.4	0	0	0	0	0	0	117882	123908	149462	113079	67775	59618
maker-scaffold_1156|ref0009989-exonerate_est2genome-gene-0.5	0	0	0	0	0	0	292830	298688	195008	103846	18982	46963
maker-scaffold_1156|ref0009989-exonerate_est2genome-gene-0.6	19	11	7	4	6	8	433973	399316	337013	216655	54029	27020
maker-scaffold_1156|ref0009989-exonerate_est2genome-gene-0.7	8850	11196	9783	9375	7546	10848	7180	8704	7504	6148	6421	5879
maker-scaffold_11562|ref0013598-exonerate_est2genome-gene-0.0	486	610	578	479	366	352	697	869	836	616	508	539
maker-scaffold_11562|ref0013598-exonerate_est2genome-gene-0.1	0	0	0	0	0	0	0	0	0	1	0	0
maker-scaffold_1157|ref0009988-exonerate_est2genome-gene-0.0	0	0	0	0	0	0	4	0	1	0	0	0
maker-scaffold_1157|ref0009988-exonerate_est2genome-gene-0.1	2	0	0	0	0	0	0	19	48	2	10	0
maker-scaffold_11573|ref0044115-exonerate_est2genome-gene-0.0	1679	1458	1996	1159	1609	1073	2173	2139	2525	1347	2219	1280
maker-scaffold_11574|ref0044122-exonerate_est2genome-gene-0.0	563	807	615	645	468	1082	1234	1921	1036	1070	1098	1347
maker-scaffold_11576|ref0022286-exonerate_est2genome-gene-0.0	388	214	294	244	376	447	569	336	687	386	407	555
maker-scaffold_1158|ref0009996-exonerate_est2genome-gene-0.0	188	165	149	82	107	84	129	208	102	83	175	102
maker-scaffold_1158|ref0009996-exonerate_est2genome-gene-0.1	21	32	12	15	33	9	46	43	9	11	112	25
maker-scaffold_11583|ref0022788-exonerate_est2genome-gene-0.0	771	616	773	538	582	681	758	783	227	557	513	435
maker-scaffold_11586|ref0022783-exonerate_est2genome-gene-0.0	0	0	0	0	0	14	2	0	0	0	0	2
maker-scaffold_11586|ref0022783-exonerate_est2genome-gene-0.1	0	2	3	0	0	0	0	3	1	1	1	2
maker-scaffold_11588|ref0022781-exonerate_est2genome-gene-0.0	0	0	0	0	0	0	1	0	0	0	0	0
maker-scaffold_1159|ref0009995-exonerate_est2genome-gene-0.0	1235	1092	1357	1091	989	1118	878	762	885	627	828	750
maker-scaffold_1159|ref0009995-exonerate_est2genome-gene-0.1	4	3	6	0	1	2	23	21	4	10	13	4
maker-scaffold_1159|ref0009995-exonerate_est2genome-gene-0.2	6092	6926	5109	6033	3704	5846	15555	14947	14551	13840	9091	10550
maker-scaffold_1159|ref0009995-exonerate_est2genome-gene-0.3	269	546	739	332	646	266	119	297	352	75	427	113
maker-scaffold_1159|ref0009995-exonerate_est2genome-gene-0.4	0	1	0	0	0	0	0	1	0	2	0	0
maker-scaffold_1159|ref0009995-exonerate_est2genome-gene-0.5	1643	2008	2017	1681	1476	778	1634	2404	1922	1358	1834	922
maker-scaffold_11595|ref0004787-exonerate_est2genome-gene-0.0	79	83	86	108	76	109	38	35	19	26	32	34
maker-scaffold_11596|ref0004790-exonerate_est2genome-gene-0.0	2747	1964	2487	1909	1832	2092	4212	5640	5183	3293	4903	3749
maker-scaffold_11596|ref0004790-exonerate_est2genome-gene-0.1	42	45	66	24	45	55	202	143	130	81	69	101
maker-scaffold_11596|ref0004790-exonerate_est2genome-gene-0.2	20	9	17	5	7	28	96	99	94	57	24	45
maker-scaffold_11599|ref0004785-exonerate_est2genome-gene-0.0	3863	4602	4426	2958	3206	3313	4220	5485	5076	3184	3953	3071
maker-scaffold_116|ref0032465-exonerate_est2genome-gene-0.0	4090	4893	5007	6432	5562	5088	5603	6199	7732	7581	7295	5149
maker-scaffold_116|ref0032465-exonerate_est2genome-gene-0.2	671	554	782	825	784	691	257	266	260	239	300	279
maker-scaffold_116|ref0032465-exonerate_est2genome-gene-0.3	4060	3651	3853	4063	3518	3921	4713	4146	3935	3451	3304	3753
maker-scaffold_116|ref0032465-exonerate_est2genome-gene-1.0	4558	2778	5625	3078	3097	3135	10132	7734	6645	6563	6349	5614
maker-scaffold_116|ref0032465-exonerate_est2genome-gene-1.1	1	2	5	0	0	5	0	8	0	0	0	5
maker-scaffold_116|ref0032465-exonerate_est2genome-gene-1.2	613	708	701	607	517	638	750	929	1090	787	844	767
maker-scaffold_116|ref0032465-exonerate_est2genome-gene-1.3	10721	9414	11094	9627	9505	9105	10894	12669	14864	8013	9562	8765
maker-scaffold_116|ref0032465-exonerate_est2genome-gene-1.4	131	143	9	207	151	84	375	757	148	357	281	450
maker-scaffold_1160|ref0004473-exonerate_est2genome-gene-0.0	1280	1844	1297	1278	1147	1619	1278	724	2063	1115	1023	658
maker-scaffold_1160|ref0004473-exonerate_est2genome-gene-0.1	1	0	0	0	0	0	35	45	86	45	13	52
maker-scaffold_1160|ref0004473-exonerate_est2genome-gene-0.2	5140	6713	5154	5855	5849	5186	3490	2972	4212	2732	4083	2902
maker-scaffold_11600|ref0013760-exonerate_est2genome-gene-0.0	0	0	0	0	0	0	47	0	0	1	0	0
maker-scaffold_11602|ref0013762-exonerate_est2genome-gene-0.0	66	16	63	36	17	19	44	22	52	41	24	13
maker-scaffold_11603|ref0013761-exonerate_est2genome-gene-0.0	0	0	0	0	0	0	0	0	0	0	0	0
maker-scaffold_11608|ref0013754-exonerate_est2genome-gene-0.0	34	37	20	48	20	234	12	10	12	8	11	173
maker-scaffold_11609|ref0013753-exonerate_est2genome-gene-0.0	82	111	111	80	103	108	349	406	391	471	593	153
maker-scaffold_1161|ref0004474-exonerate_est2genome-gene-0.0	229	332	406	526	743	1799	32	78	25	13	132	558
maker-scaffold_1161|ref0004474-exonerate_est2genome-gene-0.2	50	45	27	36	40	12	50	24	56	64	73	17
maker-scaffold_11610|ref0031791-exonerate_est2genome-gene-0.0	16	13	14	29	27	18	18	5	15	72	3	6
maker-scaffold_11611|ref0031792-exonerate_est2genome-gene-0.0	0	0	0	0	0	0	2	0	0	0	0	0
maker-scaffold_11611|ref0031792-exonerate_est2genome-gene-0.1	2	2	0	33	1	8	8	2	0	36	2	6
maker-scaffold_11611|ref0031792-exonerate_est2genome-gene-0.2	136	147	3	401	84	770	108	54	0	230	90	341
maker-scaffold_1162|ref0004475-exonerate_est2genome-gene-0.0	197	146	396	99	460	438	442	371	528	424	344	238
maker-scaffold_1162|ref0004475-exonerate_est2genome-gene-0.1	9504	8817	10557	8857	7465	10119	5443	7830	6930	5028	6804	6470
maker-scaffold_11621|ref0026465-exonerate_est2genome-gene-0.0	80	169	179	151	114	128	100	189	175	166	138	167
maker-scaffold_11622|ref0026464-exonerate_est2genome-gene-0.0	1852	1609	1918	1327	1109	1196	1945	1848	1621	1698	1124	1040
maker-scaffold_11622|ref0026464-exonerate_est2genome-gene-0.1	1279	1578	1491	1332	1359	1532	2967	4195	2986	2565	2867	3169
maker-scaffold_11622|ref0026464-exonerate_est2genome-gene-0.2	91	116	57	119	117	212	103	93	48	66	95	56
maker-scaffold_11622|ref0026464-exonerate_est2genome-gene-0.3	29	23	27	23	26	44	16	16	10	17	21	11
maker-scaffold_11623|ref0026463-exonerate_est2genome-gene-0.0	797	298	730	503	557	359	1274	1201	1129	1284	971	741
maker-scaffold_11627|ref0026459-exonerate_est2genome-gene-0.0	0	0	0	0	0	0	0	0	0	0	0	0
maker-scaffold_11630|ref0044286-exonerate_est2genome-gene-0.0	0	1	1	2	2	6	10	3	13	12	7	20
maker-scaffold_11632|ref0044288-exonerate_est2genome-gene-0.0	68	110	113	78	39	160	810	1120	1289	1014	1129	461
maker-scaffold_11634|ref0044290-exonerate_est2genome-gene-0.0	145	97	58	94	78	120	67	24	69	32	34	26
maker-scaffold_11634|ref0044290-exonerate_est2genome-gene-0.1	389	728	434	709	573	405	149	179	17	93	336	123
maker-scaffold_11635|ref0044291-exonerate_est2genome-gene-0.0	3409	3627	3502	3264	2656	3212	3854	2656	4212	3332	3240	2901
maker-scaffold_11636|ref0044292-exonerate_est2genome-gene-0.0	13	17	4	15	3	2	39	38	1	21	4	5
maker-scaffold_11637|ref0044293-exonerate_est2genome-gene-0.0	719	514	1154	620	660	514	745	760	1064	571	823	491
maker-scaffold_11637|ref0044293-exonerate_est2genome-gene-0.1	1	1	0	0	1	7	10	11	3	0	3	18
[truncated: 23,459 more rows]

## Sheet: Normalised data
Gene model	IP_H_Rep1	IP_H_Rep2	IP_H_Rep3	IP_L_Rep1	IP_L_Rep2	IP_L_Rep3	IP_HT_ave	IP_LT_ave		Ov_H_Rep1	Ov_H_Rep2	Ov_H_Rep3	Ov_L_Rep1	Ov_L_Rep2	Ov_L_Rep3	Ov_HT_ave	Ov_LT_ave
maker-scaffold_0|ref0040988-exonerate_est2genome-gene-1.0
maker-scaffold_0|ref0040988-exonerate_est2genome-gene-1.1
maker-scaffold_0|ref0040988-exonerate_est2genome-gene-1.2	103.471	99.3	184.188	328.499	263.339	358.362	128.986	316.734		343.908	131.64	326.663	533.209	213.872	563.105	267.404	436.729
maker-scaffold_0|ref0040988-exonerate_est2genome-gene-2.0
maker-scaffold_0|ref0040988-exonerate_est2genome-gene-3.0
maker-scaffold_0|ref0040988-exonerate_est2genome-gene-3.1
maker-scaffold_0|ref0040988-exonerate_est2genome-gene-3.2
maker-scaffold_0|ref0040988-exonerate_est2genome-gene-3.3
maker-scaffold_1|ref0040986-exonerate_est2genome-gene-0.1
maker-scaffold_1|ref0040986-exonerate_est2genome-gene-0.2
maker-scaffold_1|ref0040986-exonerate_est2genome-gene-1.0	18673.1	22577.6	16806.5	19386.8	21163.7	23323.6	19352.4	21291.4		9895.23	10581.9	9733.19	10345.8	11352.6	12230.7	10070.1	11309.7
maker-scaffold_1|ref0040986-exonerate_est2genome-gene-1.1	811.78	1081.23	124.516	39.3343	1037.91	1164.69	672.508	747.312		2188.15	1563.36	1469.89	752.357	2531.76	2012.09	1740.47	1765.4
maker-scaffold_1|ref0040986-exonerate_est2genome-gene-1.2
maker-scaffold_1|ref0040986-exonerate_est2genome-gene-1.3
maker-scaffold_1|ref0040986-exonerate_est2genome-gene-2.0
maker-scaffold_1|ref0040986-exonerate_est2genome-gene-2.1	8932.08	10540.5	9536.56	11311.6	8550.17	12263.8	9669.73	10708.5		10555.5	9259.06	9573.79	13351	8259.78	11982.1	9796.12	11197.6
maker-scaffold_1|ref0040986-exonerate_est2genome-gene-4.0
maker-scaffold_1|ref0040986-exonerate_est2genome-gene-4.1
maker-scaffold_10|ref0042663-exonerate_est2genome-gene-0.0
maker-scaffold_10|ref0042663-exonerate_est2genome-gene-0.1	1987.66	2518.54	1868.84	2426.56	2022.77	2339.16	2125.01	2262.83		1995.55	2237.23	1992.97	2056.46	1671.25	1930.4	2075.25	1886.04
maker-scaffold_10|ref0042663-exonerate_est2genome-gene-0.2	18224.6	18224.5	15528.3	19416.7	17755.4	20408.5	17325.8	19193.5		21488.3	24185.7	15491.5	22604.7	21469.7	25095.2	20388.5	23056.5
maker-scaffold_10|ref0042663-exonerate_est2genome-gene-1.0
maker-scaffold_10|ref0042663-exonerate_est2genome-gene-1.1
maker-scaffold_10|ref0042663-exonerate_est2genome-gene-1.2	6461.34	13364	7911.77	7791.09	10978.4	9927.63	9245.7	9565.69		7499.78	7190.76	10204.6	7921.65	13643.6	10874.7	8298.39	10813.3
maker-scaffold_10|ref0042663-exonerate_est2genome-gene-2.0	1856.38	1986.95	1638.15	2357.36	1966.95	2547.87	1827.16	2290.73		3529.31	4467.78	3359.51	3939.65	3526.55	3827.21	3785.53	3764.47
maker-scaffold_10|ref0042663-exonerate_est2genome-gene-2.1
maker-scaffold_100|ref0001926-exonerate_est2genome-gene-0.0	7020.13	6912.69	7087.8	6012.22	6846.45	8329.81	7006.87	7062.82		3688.48	4622.39	4043.71	3641.97	4332.33	4824.84	4118.19	4266.38
maker-scaffold_100|ref0001926-exonerate_est2genome-gene-0.2	16992	19492.3	19924.1	12949	15108.2	18252.5	18802.8	15436.6		6918.1	11894.3	7339.46	6472.88	8052.86	11512.8	8717.3	8679.53
maker-scaffold_100|ref0001926-exonerate_est2genome-gene-0.3
maker-scaffold_100|ref0001926-exonerate_est2genome-gene-1.0	47333.4	25383	43270.1	37099	42096.1	34244.6	38662.2	37813.2		57754.1	72856.6	57067.1	56166.4	73987.9	67122.9	62559.3	65759
maker-scaffold_100|ref0001926-exonerate_est2genome-gene-1.2
maker-scaffold_100|ref0001926-exonerate_est2genome-gene-1.3
maker-scaffold_100|ref0001926-exonerate_est2genome-gene-1.4										1112.28	914.395	171.175	1705.32	1446.43	929.503	732.615	1360.42
maker-scaffold_1000|ref0001976-exonerate_est2genome-gene-0.0
maker-scaffold_1000|ref0001976-exonerate_est2genome-gene-0.1
maker-scaffold_1000|ref0001976-exonerate_est2genome-gene-0.10
maker-scaffold_1000|ref0001976-exonerate_est2genome-gene-0.11	6084.75	5955.82	6223.37	6358.27	7220.17	6844.19	6087.98	6807.54		3373.09	3373.01	3144.13	2878.72	3463.88	4072.36	3296.74	3471.65
maker-scaffold_1000|ref0001976-exonerate_est2genome-gene-0.12
maker-scaffold_1000|ref0001976-exonerate_est2genome-gene-0.2	138.998	90.2727	112.191	141.525	149.255	127.978	113.821	139.586
maker-scaffold_1000|ref0001976-exonerate_est2genome-gene-0.3	1664.73	1354.05	1350.92	1893.51	1031.5	1923.71	1456.57	1616.24
maker-scaffold_1000|ref0001976-exonerate_est2genome-gene-0.4	2728.51	2582.73	2411.94	2327.41	2529.79	2462.22	2574.39	2439.81		4335.99	3063.73	4003.25	3858.55	3682.73	3463.33	3800.99	3668.2
maker-scaffold_1000|ref0001976-exonerate_est2genome-gene-0.6
maker-scaffold_1000|ref0001976-exonerate_est2genome-gene-0.7										2116.4	3028.48	2560.82	2589.17	42.7656	608.183	2568.56	1080.04
maker-scaffold_1000|ref0001976-exonerate_est2genome-gene-0.8	358.465	253.761	280.931	306.803	259.887	305.195	297.719	290.628		611.171	208.949	459.286	374.307	213.876	282.191	426.469	290.125
maker-scaffold_1000|ref0001976-exonerate_est2genome-gene-0.9	209.827	207.626	557.749	431.822	744.964	293.355	325.067	490.047		347.8	461.924	819.68	573.31	760.028	465.903	543.135	599.747
maker-scaffold_10002|ref0012907-exonerate_est2genome-gene-0.0
maker-scaffold_10003|ref0012908-exonerate_est2genome-gene-0.0	130.273	289.864	258.572	152.95	246.273	549.396	226.236	316.206
maker-scaffold_10004|ref0012901-exonerate_est2genome-gene-0.0
maker-scaffold_10004|ref0012901-exonerate_est2genome-gene-0.1
maker-scaffold_10004|ref0012901-exonerate_est2genome-gene-0.2	4608.83	4945.8	5122.87	4390.34	3647.78	4485.35	4892.5	4174.49		2703.97	2328.82	2796.08	2557.56	2572.54	2336.9	2609.63	2489
maker-scaffold_10005|ref0012902-exonerate_est2genome-gene-0.0
maker-scaffold_10006|ref0012903-exonerate_est2genome-gene-0.0	7542.46	7038.06	5904.64	7021.45	6567.24	5998.51	6828.39	6529.07		8001.87	7829.31	6996.56	7119.47	10761.7	8635.32	7609.25	8838.83
maker-scaffold_10007|ref0012904-exonerate_est2genome-gene-0.0	454.269	375.125	529.673	543.379	536.773	631.065	453.022	570.406		715.292	591.724	872.079	520.051	720.232	801.655	726.365	680.646
maker-scaffold_10009|ref0012911-exonerate_est2genome-gene-0.0	2859.8	2423.25	3269.28	2580.49	2732.61	2254.48	2850.78	2522.53		1264.54	1050.82	1397.65	1023.32	1497.17	1172.38	1237.67	1230.96
maker-scaffold_1001|ref0001975-exonerate_est2genome-gene-0.0	150.443	193.578	170.542	307.835	254.198	307.164	171.521	289.733		265.292	226.188	241.245	427.716	374.042	376.254	244.242	392.67
maker-scaffold_1001|ref0001975-exonerate_est2genome-gene-0.1										213.198	317.85	299.883	305.459	190.996	264.247	276.977	253.567
maker-scaffold_1001|ref0001975-exonerate_est2genome-gene-0.2	4355.79	5401.17	8308.76	4901.75	8970.5	10751.7	6021.9	8207.97		9695.77	8401.94	13123.9	8591.61	13956	14975.1	10407.2	12507.6
maker-scaffold_1001|ref0001975-exonerate_est2genome-gene-0.3	735.049	851.549	998.24	870.869	1402.64	1056.36	861.613	1109.96		372.374	339.742	641.271	402.329	844.586	680.776	451.129	642.564
maker-scaffold_1001|ref0001975-exonerate_est2genome-gene-0.4
maker-scaffold_10011|ref0043397-exonerate_est2genome-gene-0.0	7361.32	6189.52	6970.21	6495.65	6711.91	5341.85	6840.35	6183.14		4390.02	4411.44	4095.4	3794.17	4355.21	4524.78	4298.95	4224.72
maker-scaffold_10012|ref0043396-exonerate_est2genome-gene-0.0	172.498	163.491	203.811	186.988	227.84	182.125	179.933	198.984		186.683	189.934	182.649	160.081	244.722	225.045	186.422	209.949
maker-scaffold_10012|ref0043396-exonerate_est2genome-gene-0.1	543.364	976.919	545.677	681.774	603.948	448.914	688.653	578.212		838.112	716.763	931.494	776.58	783.899	608.083	828.79	722.854
maker-scaffold_10012|ref0043396-exonerate_est2genome-gene-0.2	214.654	328.98	186.611	261.296	161.884	119.103	243.415	180.761		244.653	228.098	263.689	261.027	238.752	162.471	245.48	220.75
maker-scaffold_10014|ref0043402-exonerate_est2genome-gene-0.0	286.539	316.949	329.452	163.265	232.534	379.059	310.98	258.286		212.242	140.271	169.722	156.664	187.024	127.731	174.078	157.14
maker-scaffold_10014|ref0043402-exonerate_est2genome-gene-0.1	100.62	104.312	109.522	204.492	101.595	143.732	104.818	149.94		590.51	375.995	785.127	528.846	503.365	525.155	583.877	519.122
maker-scaffold_10018|ref0043405-exonerate_est2genome-gene-0.0
maker-scaffold_10018|ref0043405-exonerate_est2genome-gene-0.1	2859.85	1136.41	2681.34	1878.08	2908.15	4000.02	2225.87	2928.75		4049.09	1672.11	4016.27	3174.26	3443.98	5373.4	3245.82	3997.21
maker-scaffold_10019|ref0043404-exonerate_est2genome-gene-0.0	2809.99	2059.16	2609.46	2183.81	2048.93	1982.76	2492.87	2071.83		1361.8	1982.42	1376.85	1074.44	1671.26	1379.51	1573.69	1375.07
maker-scaffold_10019|ref0043404-exonerate_est2genome-gene-0.1	4597.34	4539.59	4901.15	4530.83	4260.79	3998.02	4679.36	4263.22		3878.12	3554.34	3717.15	3743	3335.55	3636.86	3716.54	3571.8
maker-scaffold_1002|ref0001974-exonerate_est2genome-gene-0.0
maker-scaffold_10020|ref0000388-exonerate_est2genome-gene-0.0
maker-scaffold_10020|ref0000388-exonerate_est2genome-gene-0.1	188.825	150.451	147.169	143.608	184.546	161.455	162.148	163.203		526.64	610.854	559.195	693.164	449.644	460.272	565.563	534.36
maker-scaffold_10022|ref0000386-exonerate_est2genome-gene-0.0	185.944	156.469	149.864	373.951	295.25	405.618	164.092	358.273		305.559	476.301	379.968	269.036	766.996	488.225	387.276	508.086
maker-scaffold_10022|ref0000386-exonerate_est2genome-gene-0.1	10689.8	8580.68	8395.63	10009	11450.2	11290.2	9222.03	10916.4		50234.7	59908.6	74224.5	58592.7	51350.3	53312.2	61455.9	54418.4
maker-scaffold_10023|ref0000387-exonerate_est2genome-gene-0.0										292.782	715.007	209.165	635.082	113.397	201.697	405.651	316.725
maker-scaffold_1003|ref0001973-exonerate_est2genome-gene-0.0										2984.97	3295.69	4131.7	1370.01	2587.47	2128.58	3470.79	2028.69
maker-scaffold_10030|ref0030940-exonerate_est2genome-gene-0.0
maker-scaffold_10031|ref0030939-exonerate_est2genome-gene-0.0	1500.84	1384.14	1094.15	1781.95	1415.38	1403.88	1326.38	1533.73		2216.64	1906.98	1475.9	2831.89	2165.67	1805.08	1866.51	2267.55
maker-scaffold_10031|ref0030939-exonerate_est2genome-gene-0.1
maker-scaffold_10032|ref0040007-exonerate_est2genome-gene-0.0	257.81	300.898	173.126	262.386	220.017	279.601	243.945	254.002		431.345	393.232	318.724	398.892	405.875	488.153	381.1	430.973
maker-scaffold_10033|ref0030941-exonerate_est2genome-gene-0.0
maker-scaffold_10034|ref0030944-exonerate_est2genome-gene-0.0
maker-scaffold_10035|ref0030943-exonerate_est2genome-gene-0.0	12408.1	13845.4	15049.9	20539.6	31702.2	24375.1	13767.8	25538.9		39383.5	46934.8	36683.9	45955	65782.8	60344	41000.7	57360.6
maker-scaffold_10038|ref0030937-exonerate_est2genome-gene-0.0
maker-scaffold_1004|ref0001980-exonerate_est2genome-gene-0.0	5780.94	5264.76	6540.28	5231.23	5461.86	5267.04	5861.99	5320.04		2828.75	3228.89	3186.39	2844.28	4264.69	3457.72	3081.34	3522.23
maker-scaffold_1004|ref0001980-exonerate_est2genome-gene-0.1	4793.8	6611.78	4261.93	5323.16	4160.59	5235.54	5222.51	4906.43		4562.96	3652.64	4271.21	4503.99	3114.7	3709.66	4162.27	3776.12
maker-scaffold_1004|ref0001980-exonerate_est2genome-gene-0.2	7625.84	6677.99	6140.74	6591.72	5858.49	6699.48	6814.86	6383.23		4443.08	4135.6	4316.86	4162.99	4201.02	4289.66	4298.51	4217.89
maker-scaffold_1004|ref0001980-exonerate_est2genome-gene-0.3
maker-scaffold_1004|ref0001980-exonerate_est2genome-gene-0.4	1651.27	2106.3	1717.16	2102.14	2253.7	0	1824.91	1451.95		2412.16	1757.1	2335.96	2380.72	2471.08	5.81639	2168.41	1619.21
maker-scaffold_10042|ref0036339-exonerate_est2genome-gene-0.0
maker-scaffold_10043|ref0036340-exonerate_est2genome-gene-0.0	7256.86	6846.49	6252.06	6806.59	6143.39	7623.92	6785.13	6857.97		5444.3	4594.68	4801.1	4891.8	4619.83	4702.85	4946.69	4738.16
maker-scaffold_10043|ref0036340-exonerate_est2genome-gene-0.1
maker-scaffold_10043|ref0036340-exonerate_est2genome-gene-0.2	1003.4	1017.05	1500.97	902.879	723.779	1410.8	1173.81	1012.49		1813.76	2640.94	3578.6	1795.37	1052.49	1986.3	2677.77	1611.38
maker-scaffold_10049|ref0036346-exonerate_est2genome-gene-0.0	2620.22	2092.26	2535.86	2209.63	2048.92	1864.62	2416.11	2041.06		3209	2524.48	3278.62	2996.38	2779.46	2488.07	3004.03	2754.64
maker-scaffold_10049|ref0036346-exonerate_est2genome-gene-0.1	150.419	9.03395	467.334	217.004	722.266	639.933	208.929	526.401
maker-scaffold_1005|ref0001979-exonerate_est2genome-gene-0.0	5231.79	5972.87	4744	5685.73	4336.03	3742.05	5316.22	4587.94		4078.58	2924.41	2115.2	3748.39	2299.96	1647.26	3039.4	2565.2
maker-scaffold_1005|ref0001979-exonerate_est2genome-gene-0.1	4075.02	4458.34	3950.51	4344.9	4079.63	4470.58	4161.29	4298.37		4369.4	1779.01	4882.27	4007.39	3544.45	3148.72	3676.89	3566.85
maker-scaffold_1005|ref0001979-exonerate_est2genome-gene-0.2	5457.98	5170.47	4895.72	5440.93	4700.72	5793.75	5174.73	5311.8		612.12	665.242	741.92	547.928	1543.93	1671.61	673.094	1254.49
maker-scaffold_1005|ref0001979-exonerate_est2genome-gene-0.3
maker-scaffold_10051|ref0018386-exonerate_est2genome-gene-0.0	110.224	82.2485	112.238	666.341	1104.15	1100.67	101.57	957.053		94.3466	36.2053	71.533	260.155	615.781	671.713	67.3616	515.883
maker-scaffold_10051|ref0018386-exonerate_est2genome-gene-0.1	1.38778e-17	1.38778e-17	1.38778e-17	1362.6	2413.46	2271.23	1.38778e-17	2015.77		172.064	3.73137	5.76051	1588.94	3545.45	4667.94	60.5185	3267.44
maker-scaffold_10055|ref0018382-exonerate_est2genome-gene-0.0
maker-scaffold_10055|ref0018382-exonerate_est2genome-gene-0.1	4473.7	5192.54	4953.2	5063.89	5854.98	5469.84	4873.15	5462.9		12603.1	13437.6	12672.3	12587.8	11521.7	12679.7	12904.4	12263.1
maker-scaffold_10058|ref0018379-exonerate_est2genome-gene-0.0
maker-scaffold_10059|ref0018378-exonerate_est2genome-gene-0.0	17143.5	26647.7	16278.7	19860.9	16578.3	21903	20023.3	19447.4		33522.6	22981.1	18265.2	31619.4	17652.6	21102.3	24922.9	23458.1
maker-scaffold_10059|ref0018378-exonerate_est2genome-gene-0.2
maker-scaffold_1006|ref0001978-exonerate_est2genome-gene-0.0
maker-scaffold_1006|ref0001978-exonerate_est2genome-gene-0.1	602.836	574.72	452.337	695.243	825.022	855.528	543.298	791.931		1833.43	1739.94	1817.22	1593.27	1931.89	2295.36	1796.86	1940.18
maker-scaffold_10065|ref0023922-exonerate_est2genome-gene-0.0
maker-scaffold_10066|ref0023919-exonerate_est2genome-gene-0.0	4545.6	3812.41	4520.55	3814.96	3964.48	3590.44	4292.85	3789.96		3552.88	4182.38	4270.37	3434.19	4203.01	3559.63	4001.88	3732.28
maker-scaffold_10069|ref0023928-exonerate_est2genome-gene-0.0	2326.94	2352.04	2515.21	2177.61	2285.91	1983.75	2398.06	2149.09		1887.47	1924.16	1923.2	1896.53	2313.9	1786.01	1911.61	1998.81
maker-scaffold_1007|ref0001977-exonerate_est2genome-gene-0.0										498.12	1912.8	1229.57	1439.19	102.453	150.291	1213.5	563.979
maker-scaffold_1007|ref0001977-exonerate_est2genome-gene-0.1	69.9941	40.1233	60.1556	101.23	78.7254	103.376	56.7577	94.4438		182.743	231.935	242.163	217.878	386.979	337.016	218.947	313.958
maker-scaffold_10070|ref0005834-exonerate_est2genome-gene-0.0
maker-scaffold_10072|ref0005836-exonerate_est2genome-gene-0.0	1615.82	1803.4	1635.49	1514.42	1490.59	1854.79	1684.9	1619.93		2229.4	1788.61	2127.42	2018.67	1667.27	1614.68	2048.48	1766.88
maker-scaffold_10073|ref0005835-exonerate_est2genome-gene-0.0	886.527	974.914	416.33	974.114	736.209	702.919	759.257	804.414		105.153	92.608	33.3762	123.432	228.808	164.627	77.0456	172.289
maker-scaffold_10073|ref0005835-exonerate_est2genome-gene-0.1
maker-scaffold_10074|ref0005830-exonerate_est2genome-gene-0.0	8229.59	9134.34	9703.56	10642.2	10432.6	10040.8	9022.5	10371.9		10898.4	8514.58	9345.45	10441.3	12511.5	9094.45	9586.15	10682.4
maker-scaffold_10074|ref0005830-exonerate_est2genome-gene-0.1	1613.9	1797.38	1792.6	1631.15	1798.17	1548.6	1734.63	1659.31		3042.94	4189.08	3535.34	3584.1	3153.5	2950.51	3589.12	3229.37
maker-scaffold_10076|ref0005832-exonerate_est2genome-gene-0.0	255.04	79.2424	129.189	110.443	45.732	37.388	154.49	64.5211
maker-scaffold_10076|ref0005832-exonerate_est2genome-gene-0.1
maker-scaffold_10076|ref0005832-exonerate_est2genome-gene-0.2	118.812	139.418	161.63	174.575	172.057	145.697	139.953	164.11
maker-scaffold_10078|ref0005838-exonerate_est2genome-gene-0.0
maker-scaffold_10078|ref0005838-exonerate_est2genome-gene-0.1	1695.35	1481.44	2650.9	1664.23	2854.35	1642.12	1942.56	2053.57		683.84	744.444	1109.95	644.524	1437.49	890.231	846.079	990.747
maker-scaffold_10078|ref0005838-exonerate_est2genome-gene-0.2	3449.15	4028.06	8430.94	3574.29	7358.86	2825.47	5302.72	4586.21		2192.04	1595.76	5756.25	2022.19	5102.31	2375.04	3181.35	3166.51
maker-scaffold_10079|ref0005837-exonerate_est2genome-gene-0.0
maker-scaffold_1008|ref0001983-exonerate_est2genome-gene-0.0	8947.44	8150.39	7866.03	7163	7539.32	9954.22	8321.29	8218.85		6062.32	6471.15	4915.64	4146.39	5327.13	5846.02	5816.37	5106.51
maker-scaffold_1008|ref0001983-exonerate_est2genome-gene-0.1	42.0694	308.916	191.213	167.346	133.426	178.199	180.733	159.657		305.572	202.291	387.88	459.961	411.843	476.986	298.581	449.597
maker-scaffold_1008|ref0001983-exonerate_est2genome-gene-0.2
maker-scaffold_1008|ref0001983-exonerate_est2genome-gene-0.3
maker-scaffold_1008|ref0001983-exonerate_est2genome-gene-0.4
maker-scaffold_10085|ref0011254-exonerate_est2genome-gene-0.0	213.613	174.53	3374.16	1093.77	238.42	62.9687	1254.1	465.053		202.397	130.696	347.503	164.572	231.785	401.767	226.865	266.041
maker-scaffold_10089|ref0011252-exonerate_est2genome-gene-0.0	188.772	322.961	160.562	176.623	147.015	118.126	224.098	147.255		171.944	212.873	136.033	134.38	135.295	76.2753	173.617	115.317
maker-scaffold_1009|ref0001982-exonerate_est2genome-gene-0.0										4674.96	5219.88	3732.58	8789.05	5769.81	3107.42	4542.47	5888.76
maker-scaffold_1009|ref0001982-exonerate_est2genome-gene-0.1										163.075	269.121	562.146	162.054	42.7668	137.652	331.447	114.158
maker-scaffold_10090|ref0041683-exonerate_est2genome-gene-0.0										3407.48	4411.51	1592.11	2677.5	1947.8	2401.8	3137.03	2342.37
maker-scaffold_10091|ref0041682-exonerate_est2genome-gene-0.0	300.938	264.793	283.648	257.225	316.672	195.899	283.127	256.599		547.274	601.3	610.057	471	400.902	303.544	586.21	391.815
maker-scaffold_10091|ref0041682-exonerate_est2genome-gene-0.1	1904.3	1355.06	2487.5	1937.93	1531.6	1373.36	1915.62	1614.29		2771.77	2207.6	3183.88	2599.79	3159.47	2175.7	2721.08	2644.99
maker-scaffold_10091|ref0041682-exonerate_est2genome-gene-0.2	3718.55	2812.42	2407.4	2608.39	3043.66	2219.04	2979.46	2623.69		8128.62	5590.13	10663.1	7140.36	6051.34	2702.08	8127.28	5297.93
maker-scaffold_10093|ref0041680-exonerate_est2genome-gene-0.0										184.75	78.2113	99.8627	131.025	78.584	111.965	120.941	107.191
maker-scaffold_10095|ref0041686-exonerate_est2genome-gene-0.0	3409.92	3599.77	2602.19	2958.56	2219.94	2739.84	3203.96	2639.45		2123.27	2980.76	2478.09	2232.06	2413.37	2479.06	2527.37	2374.83
maker-scaffold_10096|ref0041685-exonerate_est2genome-gene-0.0
maker-scaffold_10097|ref0041684-exonerate_est2genome-gene-0.0	1697.27	2086.24	1789.88	2110.47	1958.94	2244.65	1857.8	2104.68		1912.04	1062.24	2195.61	1994.27	2026.4	1848.69	1723.3	1956.46
maker-scaffold_10097|ref0041684-exonerate_est2genome-gene-0.1
maker-scaffold_10097|ref0041684-exonerate_est2genome-gene-0.2	1309.12	1607.81	1648.1	1472.07	1658	1427.51	1521.68	1519.19		1876.66	2061.6	2167.07	2158.71	2226.35	2008.82	2035.11	2131.29
maker-scaffold_10097|ref0041684-exonerate_est2genome-gene-0.3	9688.27	7980.89	8890.27	8196.03	11739.6	9850.83	8853.14	9928.81		6597.8	8155.75	6322.74	6041.79	8455.76	8433.71	7025.43	7643.75
maker-scaffold_10098|ref0041679-exonerate_est2genome-gene-0.1
maker-scaffold_101|ref0001927-exonerate_est2genome-gene-0.0
maker-scaffold_101|ref0001927-exonerate_est2genome-gene-0.1	132.303	154.456	18.609	146.739	115.358	458.834	101.789	240.31		105.143	138.482	20.4039	142.388	123.345	599.684	88.0096	288.473
maker-scaffold_101|ref0001927-exonerate_est2genome-gene-0.2
maker-scaffold_101|ref0001927-exonerate_est2genome-gene-1.0	12481.9	9605.75	13506	10434.6	10826.8	8802.34	11864.6	10021.2		7925.23	8242.59	7533.39	7579.4	10372.7	7506.67	7900.4	8486.27
maker-scaffold_101|ref0001927-exonerate_est2genome-gene-1.1
maker-scaffold_101|ref0001927-exonerate_est2genome-gene-1.2	1172.07	1509.52	1506.27	1310.91	1479.09	1244.39	1395.95	1344.8		1689.98	2074.99	1564.69	2193.02	1351.92	1382.93	1776.55	1642.62
maker-scaffold_101|ref0001927-exonerate_est2genome-gene-1.3	1165.41	827.479	1057.43	1082.62	1379.87	900.798	1016.77	1121.1		846.96	728.227	770.298	938.824	1084.33	843.209	781.828	955.454
maker-scaffold_101|ref0001927-exonerate_est2genome-gene-1.4	205.123	176.528	130.958	173.574	175.596	289.463	170.87	212.877		822.404	529.68	686.73	873.078	455.612	462.545	679.604	597.078
maker-scaffold_101|ref0001927-exonerate_est2genome-gene-1.5	1605.29	1632.89	1483.77	1880.08	1556.67	1485.59	1573.98	1640.78		2249.05	1823.91	2611.74	2800.86	2633.22	2641.44	2228.23	2691.84
maker-scaffold_101|ref0001927-exonerate_est2genome-gene-1.6	1895.7	1695.07	1313.17	1319.19	1806.07	1313.31	1634.65	1479.52		1734.21	1340.03	1019.21	1007.77	1589.69	1151.12	1364.48	1249.53
maker-scaffold_1010|ref0032513-exonerate_est2genome-gene-0.0	2486.03	2620.84	2483.77	2377	2734.92	2975.14	2530.21	2695.69		956.991	1207.38	1202.89	1056.69	1554.87	1769.08	1122.42	1460.21
maker-scaffold_1010|ref0032513-exonerate_est2genome-gene-0.1
maker-scaffold_10101|ref0010471-exonerate_est2genome-gene-0.0
maker-scaffold_10103|ref0021036-exonerate_est2genome-gene-0.0	3055.31	3804.38	2551.92	3775.7	3323.01	4317.01	3137.2	3805.24		6488.75	5928.06	4664.02	5941.74	5503.2	7162.81	5693.61	6202.58
maker-scaffold_10103|ref0021036-exonerate_est2genome-gene-0.1
maker-scaffold_10104|ref0010435-exonerate_est2genome-gene-0.0	264.531	236.709	201.907	290.277	213.232	332.77	234.382	278.76		209.291	182.296	151.565	189.849	89.5254	136.622	181.051	138.665
maker-scaffold_10104|ref0010435-exonerate_est2genome-gene-0.1	4716.17	6317.91	4707.2	5120.69	4696.12	4845.67	5247.09	4887.5		4816.46	3029.36	4486.65	4295.19	4400.97	4066.86	4110.82	4254.34
maker-scaffold_10104|ref0010435-exonerate_est2genome-gene-0.2
maker-scaffold_10104|ref0010435-exonerate_est2genome-gene-0.3	5269.15	6474.38	6150.67	6860.3	6065.86	6134.37	5964.73	6353.51		6801.19	7244.22	9294.72	8068.15	7041.16	6249.23	7780.04	7119.51
maker-scaffold_10106|ref0028932-exonerate_est2genome-gene-0.0	3638.97	4011	2840.96	2960.67	3709.24	4292.4	3496.98	3654.1		2308.98	3044.7	2437.57	1819.93	2241.27	2905.58	2597.08	2322.26
maker-scaffold_10106|ref0028932-exonerate_est2genome-gene-0.1
maker-scaffold_10107|ref0028931-exonerate_est2genome-gene-0.0
maker-scaffold_10109|ref0021028-exonerate_est2genome-gene-0.0
maker-scaffold_10110|ref0038951-exonerate_est2genome-gene-0.0	49597.1	50868.2	51369.5	54507.5	49271.9	55001.7	50611.6	52927		21970.7	24539.7	21749.8	22333.7	23679.1	25387.4	22753.4	23800.1
maker-scaffold_10110|ref0038951-exonerate_est2genome-gene-0.1
maker-scaffold_10111|ref0038952-exonerate_est2genome-gene-0.0	134.151	121.366	201.198	244.815	148.323	271.733	152.238	221.624		456.914	345.524	123.826	286.584	258.647	187.095	308.755	244.109
maker-scaffold_10111|ref0038952-exonerate_est2genome-gene-0.1	79.5894	68.2031	35.7575	68.1773	58.1837	69.9016	61.1833	65.4209		66.804	124.168	42.8911	107.797	104.452	128.725	77.9543	113.658
maker-scaffold_10111|ref0038952-exonerate_est2genome-gene-0.2	745.611	869.601	682.157	852.242	692.945	921.492	765.79	822.226		679.911	925.827	873.731	964.336	788.87	902.498	826.49	885.235
maker-scaffold_10114|ref0038947-exonerate_est2genome-gene-0.0	1417.45	1268.8	1239.62	1268.57	1332.18	1676.6	1308.62	1425.78		3865.34	4443.9	4492.67	3872.96	2990.35	3489.06	4267.3	3450.79
maker-scaffold_10114|ref0038947-exonerate_est2genome-gene-0.1	16194.7	13815.3	12970	14011.9	13470.7	15849.4	14326.7	14444		2204.85	2288.79	1066.53	2031.07	3624.04	3636.79	1853.39	3097.3
maker-scaffold_10117|ref0038946-exonerate_est2genome-gene-0.0										256.43	327.367	424.051	174.508	233.778	238.467	335.949	215.584
maker-scaffold_10117|ref0038946-exonerate_est2genome-gene-0.1	2072.06	1310.93	1604.07	2066.06	2043.26	2397.25	1662.35	2168.85		5262.52	6395.74	5949.7	5010.63	3752.36	4319.9	5869.32	4360.97
maker-scaffold_10118|ref0038943-exonerate_est2genome-gene-0.0
maker-scaffold_10119|ref0038944-exonerate_est2genome-gene-0.0	8059.96	10510.5	7571.57	8402.61	7840.16	9005.16	8713.99	8415.98		5546.48	6203.9	5634.31	5396.22	5461.42	5505.68	5794.9	5454.44
maker-scaffold_1012|ref0032515-exonerate_est2genome-gene-0.0	599.911	946.83	674.086	589.874	796.443	611.364	740.276	665.894		2631.26	2037.71	2967.6	2825.13	1681.2	1272.15	2545.52	1926.16
maker-scaffold_10121|ref0033463-exonerate_est2genome-gene-0.0	25695.1	23467.2	28030.8	26991.9	27173.7	21878.4	25731	25348		10001.4	8945.04	10034.8	10682.4	11912.7	11348.4	9660.4	11314.5
maker-scaffold_10121|ref0033463-exonerate_est2genome-gene-0.1	598.974	661.981	651.691	691.092	708.784	625.147	637.548	675.008		302.621	204.197	433.591	333.353	434.728	348.27	313.47	372.117
maker-scaffold_10122|ref0033462-exonerate_est2genome-gene-0.0	5864.33	5370.07	5423.55	6019.42	5196.4	5474.76	5552.65	5563.53		7509.61	6874.85	7542.9	7501.52	5643.47	5954.72	7309.12	6366.57
maker-scaffold_10129|ref0033471-exonerate_est2genome-gene-0.0	2411.28	2304.9	2481.1	1806.78	2149.17	2153.09	2399.09	2036.35		2508.43	3853.13	2997.66	2146.58	3089.83	3267.29	3119.74	2834.57
maker-scaffold_10129|ref0033471-snap-gene-0.13
maker-scaffold_1013|ref0032516-exonerate_est2genome-gene-0.0	170.573	187.562	205.59	221.024	169.79	105.319	187.908	165.378		145.417	155.585	126.6	153.274	154.196	93.0601	142.534	133.51
maker-scaffold_1013|ref0032516-exonerate_est2genome-gene-0.1	1582.27	1631.88	1960.51	1680.74	1995.33	1933.54	1724.89	1869.87		1607.44	1695.08	2030.11	1608.79	1884.14	1712.07	1777.54	1735
maker-scaffold_1013|ref0032516-exonerate_est2genome-gene-0.2	351.75	299.898	254.86	353.322	227.024	741.368	302.169	440.571		390.081	477.291	128.992	234.45	248.699	251.936	332.121	245.028
maker-scaffold_1013|ref0032516-exonerate_est2genome-gene-0.3
maker-scaffold_1013|ref0032516-exonerate_est2genome-gene-0.4										93.3188	308.445	71.285	301.697	54.7045	52.8419	157.683	136.414
maker-scaffold_1013|ref0032516-exonerate_est2genome-gene-0.5
maker-scaffold_10130|ref0018131-exonerate_est2genome-gene-0.0	900.889	843.524	727.934	933.792	524.306	473.524	824.116	643.874		842.052	574.541	742.747	766.481	525.25	449.108	719.78	580.28
maker-scaffold_10130|ref0018131-exonerate_est2genome-gene-0.1	60.3223	133.394	88.8366	43.4583	131.041	204.813	94.1845	126.437		102.169	200.504	109.328	80.153	233.788	125.475	137.334	146.472
maker-scaffold_10132|ref0018134-exonerate_est2genome-gene-0.0
maker-scaffold_10132|ref0018134-exonerate_est2genome-gene-0.1
maker-scaffold_10133|ref0018135-exonerate_est2genome-gene-0.0
maker-scaffold_10134|ref0018136-exonerate_est2genome-gene-0.0	413.047	220.666	691.429	523.673	234.927	281.552	441.714	346.718		203.395	95.3771	233.651	399.734	207.909	146.848	177.474	251.497
maker-scaffold_10134|ref0018136-exonerate_est2genome-gene-0.1
maker-scaffold_10138|ref0018104-exonerate_est2genome-gene-0.0	1687.71	3081.21	164.909	2923.47	2986.8	3442.78	1644.61	3117.68		583.682	332.143	80.7064	679.959	734.159	669.619	332.177	694.579
maker-scaffold_1014|ref0032509-exonerate_est2genome-gene-0.0
maker-scaffold_1014|ref0032509-exonerate_est2genome-gene-0.1	2416.08	2388.15	2234.21	2446.21	2444.37	2749.69	2346.14	2546.76		2860.2	2283.97	2303.15	2652.01	2882.92	2583.23	2482.44	2706.05
maker-scaffold_1014|ref0032509-exonerate_est2genome-gene-0.2	6608.97	5641.89	9073.51	5295.29	6889.61	4926.39	7108.12	5703.76		4236.73	6124.69	5597.3	4961.83	5712.11	5192.17	5319.58	5288.7
maker-scaffold_10140|ref0046076-exonerate_est2genome-gene-0.0	2490.84	1906.71	2376.98	2112.53	1916.77	2106.82	2258.18	2045.37		3383.87	6588.59	4745.09	4215.19	4412.91	3480.16	4905.85	4036.09
maker-scaffold_10141|ref0046075-exonerate_est2genome-gene-0.0
maker-scaffold_10142|ref0046078-exonerate_est2genome-gene-0.0	29484.5	29627.7	28259.6	26429.9	25850.7	22530.1	29123.9	24936.9		7620.63	9715.31	9086.98	8201.56	10011.6	8852.54	8807.64	9021.91
maker-scaffold_10143|ref0033507-exonerate_est2genome-gene-0.0
maker-scaffold_10145|ref0033991-exonerate_est2genome-gene-0.0	262.567	356.064	316.867	252.073	179.105	406.624	311.833	279.267		227.942	291.118	274.011	186.746	236.76	312.296	264.357	245.268
maker-scaffold_10148|ref0034005-exonerate_est2genome-gene-0.0	4008.9	3910.7	4057.35	3414.17	3446.1	5366.49	3992.32	4075.58		1934.63	2140.83	1834.41	1769.95	1896.07	3533.64	1969.96	2399.89
maker-scaffold_10148|ref0034005-exonerate_est2genome-gene-0.1	2561.75	2344.02	2400.29	2267.49	2348.61	2279.1	2435.35	2298.4		4311.42	3177.31	4503.9	3730.75	3479.79	2735.56	3997.55	3315.37
maker-scaffold_10148|ref0034005-exonerate_est2genome-gene-0.2	702.495	828.477	498.081	852.217	612.021	640.898	676.351	701.712		1605.49	1379.16	1532.01	1478.7	1378.79	942.917	1505.55	1266.8
maker-scaffold_1015|ref0032510-exonerate_est2genome-gene-0.0	1425.11	1525.56	1309.62	1513.39	1887.02	1522.02	1420.1	1640.81		777.188	858.043	923.719	711.145	1052.5	1018.92	852.984	927.519
maker-scaffold_1015|ref0032510-exonerate_est2genome-gene-0.1	46317.5	32451.1	53581.4	42038.9	46046.9	33938.4	44116.7	40674.7		5469.84	7265.27	5182.76	4940.83	8566.18	9759.39	5972.62	7755.47
maker-scaffold_1015|ref0032510-exonerate_est2genome-gene-0.2
maker-scaffold_1015|ref0032510-exonerate_est2genome-gene-0.3	4628.96	4607.79	5084.28	4783.93	4823.7	4219.53	4773.68	4609.05		8071.62	9707.66	9485.07	7956.01	7634.05	9414.58	9088.12	8334.88
maker-scaffold_1015|ref0032510-exonerate_est2genome-gene-0.4	3812.43	3919.73	3638.13	3104.27	3962.24	5077.05	3790.1	4047.85		3804.42	3664.11	3648.21	3713.04	3951.33	3850.73	3705.58	3838.36
maker-scaffold_10150|ref0044835-exonerate_est2genome-gene-0.0	10342.8	9140.36	11206.2	7998.69	8052.03	6287.95	10229.8	7446.22		3142.19	2659.06	3525.07	2638.74	3736.45	3252.8	3108.77	3209.33
maker-scaffold_10150|ref0044835-exonerate_est2genome-gene-0.1	1325.43	1271.81	1409.32	1327.44	1539.48	1306.42	1335.52	1391.11		1976.89	1772.39	1793.07	1784.28	1670.26	1597.87	1847.45	1684.14
maker-scaffold_10150|ref0044835-exonerate_est2genome-gene-0.2
maker-scaffold_10150|ref0044835-exonerate_est2genome-gene-0.3
maker-scaffold_10151|ref0044837-exonerate_est2genome-gene-0.0	6991.38	7050.1	6011.48	5918.2	6446.44	6777.25	6684.32	6380.63		3937.06	4751.24	4353.05	4264.09	4268.66	4204.57	4347.12	4245.77
maker-scaffold_10151|ref0044837-exonerate_est2genome-gene-0.1	1161.53	1236.7	1746.03	1872.85	1419.96	1592.91	1381.42	1628.57		509.94	329.227	705.006	588.913	699.34	857.632	514.724	715.295
maker-scaffold_10151|ref0044837-exonerate_est2genome-gene-0.2	571.167	711.128	715.446	669.405	786.214	594.624	665.913	683.415		1524.9	1847.8	2303.29	1396.6	1639.42	1642.62	1892	1559.55
maker-scaffold_10152|ref0044833-exonerate_est2genome-gene-0.0
maker-scaffold_10157|ref0027897-exonerate_est2genome-gene-0.0
maker-scaffold_10159|ref0015572-exonerate_est2genome-gene-0.0
maker-scaffold_1016|ref0032511-exonerate_est2genome-gene-0.1
maker-scaffold_1016|ref0032511-exonerate_est2genome-gene-0.2
maker-scaffold_1016|ref0032511-exonerate_est2genome-gene-0.3
maker-scaffold_1016|ref0032511-exonerate_est2genome-gene-0.4
maker-scaffold_10160|ref0046581-exonerate_est2genome-gene-0.0	35842.4	45463.1	40098.7	38493.6	42237.4	42680.7	40468.1	41137.2		25146.3	23769.5	27002.5	25707.8	33865.8	22107.9	25306.1	27227.2
maker-scaffold_10162|ref0010289-exonerate_est2genome-gene-0.0	3534.54	2074.21	3021.49	2524.7	2669.9	1835.08	2876.75	2343.23		2167.52	945.788	1924.13	1704.32	1923.93	1601.25	1679.14	1743.17
maker-scaffold_10163|ref0012562-exonerate_est2genome-gene-0.0
maker-scaffold_10165|ref0012580-exonerate_est2genome-gene-0.0	103.516	131.389	49.1969	99.1653	93.4547	87.615	94.7007	93.4116		984.502	573.546	1964.05	1360.89	894.317	939.505	1174.03	1064.9
maker-scaffold_10166|ref0012578-exonerate_est2genome-gene-0.0	5584.46	6452.31	5863.4	5117.62	5328.6	7143.49	5966.72	5863.24		4641.55	6038.79	5100.09	4762.93	4772.03	4790.18	5260.14	4775.05
maker-scaffold_10167|ref0012572-exonerate_est2genome-gene-0.0	5981.26	5617.81	5040.23	5886.16	5396.95	5639.17	5546.43	5640.76		5112.2	4428.61	4336.65	4366.26	3624.04	3951.51	4625.82	3980.6
maker-scaffold_10168|ref0010283-exonerate_est2genome-gene-0.0										1887.48	1465.04	1912.9	1274.45	1989.59	2177.78	1755.14	1813.94
maker-scaffold_10169|ref0010282-exonerate_est2genome-gene-0.0										1236.08	777.86	449.575	805.566	1793.63	376.453	821.171	991.883
maker-scaffold_10169|ref0010282-exonerate_est2genome-gene-0.1
maker-scaffold_10169|ref0010282-exonerate_est2genome-gene-0.2
maker-scaffold_1017|ref0032512-exonerate_est2genome-gene-0.0	2728.51	2010.02	2968.57	1824.26	1709.14	325.829	2569.03	1286.41		3257.17	1295.12	2269.58	1517.39	1059.46	197.328	2273.96	924.725
maker-scaffold_1017|ref0032512-exonerate_est2genome-gene-0.1	4983.59	4596.76	3669.49	4148.62	3693.35	4531.63	4416.61	4124.53		3000.71	2334.56	2116.13	2315.45	2917.73	3595.34	2483.8	2942.84
maker-scaffold_10171|ref0028228-exonerate_est2genome-gene-0.0	6630.03	9768.23	8491.72	367.804	1222.04	140.745	8296.66	576.862		6620.4	5346.76	9322.36	1295.32	1592.68	56.2354	7096.5	981.413
maker-scaffold_10171|ref0028228-exonerate_est2genome-gene-0.1	15762.5	13528.5	17257.3	13452	14854	11802.1	15516.1	13369.4		6232.3	5547.22	5994.5	6178.37	6502.97	6064.44	5924.67	6248.59
maker-scaffold_10173|ref0023595-exonerate_est2genome-gene-0.0
maker-scaffold_10174|ref0028223-exonerate_est2genome-gene-0.0	2409.37	1992.97	2536.78	2416.25	2618.67	2454.34	2313.04	2496.42		6377.71	6322.23	7883.31	6377.22	5697.19	6043.15	6861.08	6039.19
maker-scaffold_10175|ref0028224-exonerate_est2genome-gene-0.0
maker-scaffold_10175|ref0028224-exonerate_est2genome-gene-0.1	215.616	333.995	168.636	297.522	377.096	278.603	239.416	317.74		662.22	1351.57	717.646	868.886	1216.64	1040.23	910.479	1041.92
maker-scaffold_10175|ref0028224-exonerate_est2genome-gene-0.2	4798.61	4073.19	4720.72	5079.37	4895.51	4421.35	4530.84	4798.74		2211.7	3390.23	2191.09	2246.53	2690.92	2719.79	2597.68	2552.41
maker-scaffold_10177|ref0023589-exonerate_est2genome-gene-0.0
maker-scaffold_10178|ref0040596-exonerate_est2genome-gene-0.0
maker-scaffold_10178|ref0040596-exonerate_est2genome-gene-0.1
maker-scaffold_1018|ref0032507-exonerate_est2genome-gene-0.0										71.7102	105.953	114.67	92.1745	77.5928	73.9457	97.4444	81.2377
maker-scaffold_1018|ref0032507-exonerate_est2genome-gene-0.1
maker-scaffold_1018|ref0032507-exonerate_est2genome-gene-0.2	1102.14	1042.12	1018.8	896.68	939.031	1137.1	1054.35	990.936		1020.87	805.525	1008.15	773.319	919.191	922.636	944.85	871.715
maker-scaffold_1018|ref0032507-snap-gene-0.17
maker-scaffold_10180|ref0022843-exonerate_est2genome-gene-0.0
maker-scaffold_10183|ref0022844-exonerate_est2genome-gene-0.0	1232.49	1083.24	1123.83	1207.6	1030.21	1129.21	1146.52	1122.34		2163.57	1993.83	1767.19	1930.95	1835.4	1939.36	1974.86	1901.9
maker-scaffold_10183|ref0022844-exonerate_est2genome-gene-0.1
maker-scaffold_10184|ref0022839-exonerate_est2genome-gene-0.0	454.279	294.886	533.298	453.52	600.488	559.193	427.488	537.734		562.999	612.765	502.283	776.682	735.149	1384.91	559.349	965.582
maker-scaffold_10184|ref0022839-exonerate_est2genome-gene-0.1	2750.55	2503.49	2726.15	2865.61	2757.76	3215.36	2660.06	2946.24		1323.5	1262.73	1086.48	1414.34	1460.36	1497.07	1224.23	1457.26
maker-scaffold_10189|ref0022846-exonerate_est2genome-gene-0.0	322.896	1290.85	339.125	600.269	6880.74	622.161	650.957	2701.06		124.77	226.271	120.516	171.333	6071.27	280.191	157.186	2174.27
maker-scaffold_10189|ref0022846-exonerate_est2genome-gene-0.1
maker-scaffold_10189|ref0022846-exonerate_est2genome-gene-0.2
maker-scaffold_1019|ref0032508-exonerate_est2genome-gene-0.0
maker-scaffold_1019|ref0032508-exonerate_est2genome-gene-0.2	976.588	840.517	1063.75	1141.5	1140.74	1374.36	960.284	1218.87		161.126	244.374	180.901	171.242	267.598	406.277	195.467	281.706
maker-scaffold_1019|ref0032508-exonerate_est2genome-gene-0.3	69.9322	63.192	120.448	117.774	168.465	86.6172	84.5241	124.285
maker-scaffold_1019|ref0032508-exonerate_est2genome-gene-0.4
maker-scaffold_1019|ref0032508-exonerate_est2genome-gene-0.5	1069.59	697.089	848.255	837.764	728.186	625.143	871.644	730.365
maker-scaffold_1019|ref0032508-exonerate_est2genome-gene-0.6	227.083	395.181	374.362	442.11	379.468	289.427	332.209	370.335		110.038	102.097	155.213	133.364	133.301	173.492	122.45	146.719
maker-scaffold_10190|ref0040647-exonerate_est2genome-gene-0.0	3257.54	2909.71	3054.67	2715.83	3050.55	2763.47	3073.97	2843.28		3168.72	3001.72	3238.95	2662.02	2892.86	2726.54	3136.46	2760.47
maker-scaffold_10190|ref0040647-exonerate_est2genome-gene-0.1	1267.96	1340.01	744.009	1239.64	1411.88	1374.35	1117.32	1341.96		1288.12	1640.75	610.693	1260.91	792.847	957.392	1179.86	1003.72
maker-scaffold_10190|ref0040647-exonerate_est2genome-gene-0.2	265.542	174.523	116.548	244.847	373.603	236.267	185.538	284.906		316.383	458.222	111.756	268.822	189.007	250.802	295.454	236.21
maker-scaffold_10193|ref0040646-exonerate_est2genome-gene-0.0
maker-scaffold_10196|ref0040641-exonerate_est2genome-gene-0.0	3338	5057.13	3647.98	5120.69	4657.37	4502.08	4014.37	4760.05		7310.15	6620.01	7612.71	8107.07	7111.79	7766.4	7180.96	7661.75
maker-scaffold_10196|ref0040641-exonerate_est2genome-gene-0.1	4589.64	7560.62	6177.59	4358.34	3676.32	5937.49	6109.28	4657.38		3886.95	4483.97	5975.67	5222.85	4038.86	4965.96	4782.19	4742.56
maker-scaffold_10196|ref0040641-exonerate_est2genome-gene-0.2
maker-scaffold_10196|ref0040641-exonerate_est2genome-gene-0.3
maker-scaffold_10197|ref0040642-exonerate_est2genome-gene-0.0	3980.12	6578.68	3727.82	4355.23	4510.34	4310.11	4762.21	4391.89		3653.11	3733.78	4304.85	4589.52	3815.04	2718.8	3897.25	3707.79
maker-scaffold_10197|ref0040642-exonerate_est2genome-gene-0.1	4256.17	3957.85	3992.71	3835.64	4113.83	5353.68	4068.91	4434.38		11466.3	12974.7	9429.83	11175.7	9438.61	9772.96	11290.3	10129.1
maker-scaffold_10198|ref0040651-exonerate_est2genome-gene-0.0
maker-scaffold_10199|ref0040652-exonerate_est2genome-gene-0.0	2745.76	2631.88	2472.08	2666.23	2699.57	2215.1	2616.57	2526.97		4167.96	4063.06	4620.2	3795.27	4865.54	3569.73	4283.74	4076.85
maker-scaffold_102|ref0001924-exonerate_est2genome-gene-1.0										159277	112003	126518	102182	18039.6	14285.7	132599	44835.7
maker-scaffold_102|ref0001924-exonerate_est2genome-gene-1.1
maker-scaffold_102|ref0001924-exonerate_est2genome-gene-1.2	6285.05	6336.96	6080.63	6440.91	5942.83	7548.11	6234.21	6643.95		10022	12915.6	11156.6	10585.6	6083.17	7784.34	11364.7	8151.05
maker-scaffold_102|ref0001924-exonerate_est2genome-gene-1.3	240.451	2534.56	191.839	378.151	843.242	1153.86	988.951	791.749		766.393	635.644	666.891	1126.39	558.075	640.561	689.643	775.01
maker-scaffold_102|ref0001924-exonerate_est2genome-gene-1.4	1162.51	1298.89	1037.62	931.817	1272.85	1339.9	1166.34	1181.52		926.528	1586.34	1099.41	872.307	2089.08	1621.34	1204.09	1527.57
maker-scaffold_102|ref0001924-exonerate_est2genome-gene-1.5	788.729	904.707	883.286	968.951	674.716	780.699	858.907	808.122		1179.05	948.682	1488.18	1255.33	811.749	821.945	1205.3	963.01
maker-scaffold_102|ref0001924-exonerate_est2genome-gene-1.6	4239.87	4049.12	4412.83	4327.31	2822.81	3900.56	4233.94	3683.56		1152.53	1083.28	1170.99	837.756	929.138	1051.38	1135.6	939.424
maker-scaffold_102|ref0001924-exonerate_est2genome-gene-1.7	7197.42	8357.01	7471.98	7789.01	8185.42	9245.38	7675.47	8406.6		12750.5	15746.4	14774.7	17377.3	9931.03	10554.6	14423.9	12621
maker-scaffold_102|ref0001924-exonerate_est2genome-gene-1.8	2205.21	2807.4	2543.92	2519.53	1977.19	2110.75	2518.84	2202.49		2029.95	1642.58	1921.49	1906.53	1987.6	2042.37	1864.67	1978.83
maker-scaffold_102|ref0001924-exonerate_est2genome-gene-1.9	1071.44	1379.13	1241.44	1270.63	1246.74	1684.48	1230.67	1400.62		831.224	1045.12	1141.74	1078.77	706.299	1153.25	1006.03	979.438
maker-scaffold_10200|ref0005403-exonerate_est2genome-gene-0.0	4093.23	4685.02	4055.53	4529.79	3825.49	3307.89	4277.93	3887.72		4153.23	3875.03	4848.57	4601.85	5282.36	4416.22	4292.27	4766.81
maker-scaffold_10200|ref0005403-exonerate_est2genome-gene-0.1	1003.41	905.712	1194.82	1053.66	1047.17	633.01	1034.65	911.282		731.009	569.758	1076.37	611.096	969.934	398.781	792.38	659.937
maker-scaffold_10200|ref0005403-exonerate_est2genome-gene-0.2	2555.04	2374.11	2634.6	2416.25	2489.93	2577.4	2521.25	2494.53		1971.97	2024.37	2180	2199.82	2142.79	2256.24	2058.78	2199.62
maker-scaffold_10200|ref0005403-exonerate_est2genome-gene-0.3	1616.78	1323.96	1854.59	1620.81	1823.2	1278.84	1598.45	1574.29		1055.26	772.108	1164.16	983.314	1267.37	1213.77	997.176	1154.82
maker-scaffold_10203|ref0031572-exonerate_est2genome-gene-0.0
maker-scaffold_10204|ref0031569-exonerate_est2genome-gene-0.0	307.64	291.874	303.399	176.678	219.964	287.487	300.971	228.043		250.54	331.21	292.952	230.063	387.976	246.407	291.567	288.149
maker-scaffold_10205|ref0031570-exonerate_est2genome-gene-0.0
maker-scaffold_10207|ref0031568-exonerate_est2genome-gene-0.0
maker-scaffold_1021|ref0038067-exonerate_est2genome-gene-0.0	7367.06	6837.46	8285.3	7314.84	7726.14	7094.25	7496.61	7378.41		4030.4	4581.33	4910.58	4348.55	4715.33	4980.51	4507.44	4681.46
maker-scaffold_1021|ref0038067-exonerate_est2genome-gene-0.1	1724.15	978.934	1766.64	1411.09	1065.57	1212.89	1489.91	1229.85		3878.12	2961.61	4212.67	4046.31	3814.04	3770.13	3684.13	3876.83
maker-scaffold_1021|ref0038067-exonerate_est2genome-gene-0.2	311.454	420.255	303.347	920.394	963.899	354.387	345.019	746.227		254.456	832.438	195.358	750.956	691.385	359.593	427.418	600.644
maker-scaffold_10210|ref0013609-exonerate_est2genome-gene-0.0
maker-scaffold_10211|ref0033032-exonerate_est2genome-gene-0.0
maker-scaffold_10211|ref0033032-exonerate_est2genome-gene-0.1	363.267	166.503	334.881	226.285	300.974	639.963	288.217	389.074		515.849	287.237	469.64	484.506	546.139	925.835	424.242	652.16
maker-scaffold_10212|ref0023448-exonerate_est2genome-gene-0.0	1377.19	1004.01	1608.66	1539.2	1514.45	1332.01	1329.95	1461.89		335.05	348.383	275.653	280.075	343.202	492.548	319.695	371.942
maker-scaffold_10212|ref0023448-exonerate_est2genome-gene-0.2	5618.02	5335.97	6028.6	5613.45	5353.63	5256.2	5660.86	5407.76		4150.28	5081.49	3667.11	3936.37	4356.21	4539.34	4299.63	4277.3
maker-scaffold_10216|ref0033030-exonerate_est2genome-gene-0.0	32.597	40.1166	15.1107	325.424	359.003	459.77	29.2748	381.399		40.3194	14.2686	16.2508	293.411	424.778	466.857	23.613	395.015
maker-scaffold_10219|ref0013616-exonerate_est2genome-gene-0.0	6208.38	5982.91	6498.96	5414.1	6133.1	7958.65	6230.08	6501.95		2875.9	4533.66	3204.43	3078.75	4542.23	6152.73	3538	4591.24
maker-scaffold_10219|ref0013616-exonerate_est2genome-gene-0.1	297.103	270.811	280.951	346.042	331.55	206.725	282.955	294.772		350.803	211.873	117.834	213.18	143.249	110.971	226.836	155.8
maker-scaffold_1022|ref0038070-exonerate_est2genome-gene-0.1
maker-scaffold_1022|ref0038070-exonerate_est2genome-gene-0.2	2073.93	1914.73	2124.73	2297.44	2094.53	2137.33	2037.8	2176.43		1367.71	1379.17	1286.41	1386.6	1506.12	1774.71	1344.43	1555.81
maker-scaffold_10220|ref0044131-exonerate_est2genome-gene-0.0	4517.79	4488.43	5236.9	4741.59	4810.08	5485.6	4747.71	5012.42		7300.32	7688.04	9180.95	7521.58	7691.75	6893.05	8056.44	7368.79
maker-scaffold_10220|ref0044131-exonerate_est2genome-gene-0.1	2550.23	2864.57	2724.35	2471.01	2899	2876.69	2713.05	2748.9		6627.28	5342	7501.6	5451.77	5772.79	5633.33	6490.29	5619.3
maker-scaffold_10223|ref0044134-exonerate_est2genome-gene-0.0	2538.72	3058.15	3336.59	2810.87	3783.21	2939.69	2977.82	3177.92		3973.42	4451.53	4824.42	4258.59	5938.93	4940.23	4416.45	5045.92
maker-scaffold_10223|ref0044134-exonerate_est2genome-gene-0.1	62815.1	52993.6	73184.1	57542.5	70527.9	60655.6	62997.6	62908.7		45377	59140.3	44281.9	48675.8	48789.7	53930.3	49599.7	50465.3
maker-scaffold_10226|ref0044137-exonerate_est2genome-gene-0.0	5225.08	5481.4	5386.76	5346.93	5663.54	4888.99	5364.41	5299.82		4438.17	3444.56	4260.02	4356.29	4425.84	3820.54	4047.59	4200.89
maker-scaffold_10226|ref0044137-exonerate_est2genome-gene-0.1	21508	20534.5	19451	19920.8	22895.8	18129.4	20497.8	20315.3		22207.5	20680	18269.5	20511.6	24019.3	18780	20385.7	21103.6
maker-scaffold_10227|ref0044138-exonerate_est2genome-gene-0.0										86.4635	102.152	67.1057	68.8949	47.7449	91.6995	85.2404	69.4464
maker-scaffold_10228|ref0044139-exonerate_est2genome-gene-0.0
maker-scaffold_1023|ref0038069-exonerate_est2genome-gene-0.0	1743.28	1985.94	1649.83	1676.62	2896.51	1614.55	1793.02	2062.56		1502.31	1452.66	1517.37	1298.9	2755.59	1539.7	1490.78	1864.73
maker-scaffold_1023|ref0038069-exonerate_est2genome-gene-0.1
maker-scaffold_1023|ref0038069-exonerate_est2genome-gene-0.2	2115.15	1591.77	2147.2	1802.55	1353.72	415.421	1951.37	1190.56		9101.33	9173.14	13715.9	6759.56	14734.9	9748.34	10663.5	10414.3
maker-scaffold_10230|ref0026342-exonerate_est2genome-gene-0.0
maker-scaffold_10231|ref0026341-exonerate_est2genome-gene-0.0	2397.85	2992.96	2613.92	2492.69	2210.81	2842.24	2668.24	2515.24		1618.25	1719.91	1800.87	1784.33	1898.07	2110.65	1713.01	1931.01
maker-scaffold_10231|ref0026341-exonerate_est2genome-gene-0.1	2334.61	2251.74	2471.23	2574.31	3069.91	2758.55	2352.53	2800.92		8382.12	6048.29	6699.31	6644.93	5027.69	5566.16	7043.24	5746.26
maker-scaffold_10231|ref0026341-exonerate_est2genome-gene-0.2	2594.33	2344.02	2755.79	2698.27	2903.58	2959.39	2564.71	2853.74		1999.48	1913.65	2125.71	1882.11	2252.22	2158.82	2012.95	2097.72
maker-scaffold_10234|ref0026338-exonerate_est2genome-gene-0.0	4795.72	4784.32	5046.57	4977.11	5341.05	4719.65	4875.54	5012.6		7007.53	5667.47	6856.18	6015.04	5903.11	5737.48	6510.39	5885.21
maker-scaffold_10235|ref0026337-exonerate_est2genome-gene-0.0
maker-scaffold_10235|ref0026337-exonerate_est2genome-gene-0.1
maker-scaffold_10235|ref0026337-exonerate_est2genome-gene-0.2	98.6389	92.2818	385.534	110.543	169.547	69.876	192.151	116.655		72.6854	180.46	118.014	143.094	37.7935	86.2406	123.72	89.0426
maker-scaffold_10235|ref0026337-exonerate_est2genome-gene-0.3
maker-scaffold_10235|ref0026337-exonerate_est2genome-gene-0.4
maker-scaffold_10236|ref0026336-exonerate_est2genome-gene-0.0	4941.4	4287.83	5534.02	4261.24	5203.17	5371.4	4921.09	4945.27		2846.43	3720.44	3307.87	2595.44	4069.71	3819.34	3291.58	3494.83
maker-scaffold_10236|ref0026336-exonerate_est2genome-gene-0.1	1628.29	1461.37	1701.06	2064	2647.12	2359.83	1596.91	2356.98		3095.03	3289.99	2496.12	2954.25	3882.69	3309.92	2960.38	3382.28
maker-scaffold_10237|ref0026335-exonerate_est2genome-gene-0.0
maker-scaffold_10237|ref0026335-exonerate_est2genome-gene-0.1	10754	8720.1	8653.26	9736.25	8972.87	10355.9	9375.78	9688.33		5350.96	3961.86	5878.26	6119.49	5654.41	7072.12	5063.69	6282.01
maker-scaffold_10237|ref0026335-exonerate_est2genome-gene-0.2	698.617	1286.85	761.126	952.47	895.81	1528.94	915.53	1125.74		1297.94	1380.13	1217.47	1404.36	1271.34	1807.15	1298.52	1494.28
maker-scaffold_10238|ref0026334-exonerate_est2genome-gene-0.0
maker-scaffold_10239|ref0026333-exonerate_est2genome-gene-0.0
maker-scaffold_1024|ref0038064-exonerate_est2genome-gene-0.1
maker-scaffold_10244|ref0008209-exonerate_est2genome-gene-0.0	15827.6	17251.6	13656.7	15321.8	13535.7	18812.7	15578.7	15890.1		35017	30763.7	25553.1	27433.2	22563.9	34643	30444.6	28213.4
maker-scaffold_10244|ref0008209-exonerate_est2genome-gene-0.1	2954.7	2367.09	2683.95	3062.89	2347.53	2166.86	2668.58	2525.76		1595.66	1389.66	1501.85	1571	1632.46	1687.42	1495.72	1630.29
maker-scaffold_10245|ref0008210-exonerate_est2genome-gene-0.0
maker-scaffold_10245|ref0008210-exonerate_est2genome-gene-0.1	194.531	281.84	173.159	211.777	189.252	258.931	216.51	219.987		512.886	494.386	602.343	697.602	592.899	305.854	536.538	532.118
maker-scaffold_10246|ref0008207-exonerate_est2genome-gene-0.0	823.238	1002	736.902	698.248	414.851	236.251	854.046	449.783		3747.43	4607.13	3159.58	4930.14	845.566	772.842	3838.05	2182.85
maker-scaffold_10246|ref0008207-exonerate_est2genome-gene-0.1	8332.15	7598.74	8340.92	8934.64	9716.98	11388.6	8090.61	10013.4		5163.28	5712.36	5277.59	9316.84	4665.58	6751.94	5384.41	6911.46
maker-scaffold_10247|ref0008208-exonerate_est2genome-gene-0.0	1492.19	1348.04	1633.75	1225.2	2121.66	1475.75	1491.32	1607.54		977.629	705.282	1468.45	822.179	993.802	773.78	1050.45	863.254
maker-scaffold_10247|ref0008208-exonerate_est2genome-gene-0.1	4694.13	5377.09	4733.26	4875.86	4271.09	4615.3	4934.83	4587.42		7390.72	7310.09	7143.93	7131.61	6363.7	7561.46	7281.58	7018.92
maker-scaffold_10248|ref0008201-exonerate_est2genome-gene-0.0	3527.8	3222.65	3417.33	3755.06	4712	4507.01	3389.26	4324.69		7194.21	7008.48	6713.1	7829.35	7941.45	8657.67	6971.93	8142.82
maker-scaffold_10248|ref0008201-exonerate_est2genome-gene-0.1	507.934	472.415	577.224	621.847	462.706	401.66	519.191	495.405		131.652	125.957	200.906	204.434	230.794	173.624	152.838	202.951
maker-scaffold_10248|ref0008201-exonerate_est2genome-gene-0.2	634.424	975.916	550.154	887.397	804.686	1677.61	720.165	1123.23		568.888	645.206	656.592	1075.14	368.067	364.07	623.562	602.426
maker-scaffold_10248|ref0008201-exonerate_est2genome-gene-0.3	614.352	522.564	403.847	567.132	476.428	644.851	513.588	562.803		428.404	263.387	345.51	341.137	468.552	357.235	345.767	388.974
maker-scaffold_10249|ref0008202-exonerate_est2genome-gene-0.0	7303.85	5581.71	4843.61	5831.4	4197.09	5729.75	5909.72	5252.75		12734.8	14531.4	13838.1	16051.8	7099.84	11030.4	13701.4	11394
maker-scaffold_1025|ref0038063-exonerate_est2genome-gene-0.0
maker-scaffold_1025|ref0038063-exonerate_est2genome-gene-0.1	88.108	146.439	208.418	57.9189	75.4638	325.943	147.655	153.108
maker-scaffold_1025|ref0038063-exonerate_est2genome-gene-0.2
maker-scaffold_1025|ref0038063-exonerate_est2genome-gene-0.3	326.819	199.601	372.617	357.422	482.931	178.166	299.679	339.506		2460.3	1913.64	2285.1	2261.96	1443.44	1969.58	2219.68	1891.66
maker-scaffold_1025|ref0038063-exonerate_est2genome-gene-0.4										6535.9	8520.34	8698.41	9195.43	1797.58	2445.65	7918.21	4479.55
maker-scaffold_1025|ref0038063-exonerate_est2genome-gene-0.5
maker-scaffold_1025|ref0038063-snap-gene-0.28	4893.49	5012	4283.51	6050.4	5012.93	5015	4729.67	5359.44		4225.94	4139.44	2876.94	4646.25	3852.84	4640.11	3747.44	4379.73
maker-scaffold_10250|ref0038703-exonerate_est2genome-gene-0.0	356.742	48.1509	73.411	207.691	796.918	68.8761	159.435	357.828
maker-scaffold_10250|ref0038703-exonerate_est2genome-gene-0.1	2317.39	1516.54	2175.02	1117.77	2347.19	1269.98	2002.98	1578.31		1036.59	1082.35	950.356	817.822	1597.65	1033.55	1023.1	1149.67
maker-scaffold_10250|ref0038703-exonerate_est2genome-gene-0.2	23880.9	21402.1	23789.4	21986.9	19987.8	22839.3	23024.1	21604.6		8970.66	10359.6	9150.71	9521.45	9958.89	11645.1	9493.64	10375.1
maker-scaffold_10254|ref0038707-exonerate_est2genome-gene-0.0	661.229	1622.85	604.862	922.517	967.573	1525.99	962.979	1138.69		2599.82	3209.82	2481.5	4257.11	1157.93	1956.25	2763.71	2457.1
maker-scaffold_10255|ref0038706-exonerate_est2genome-gene-0.0
maker-scaffold_10258|ref0038695-exonerate_est2genome-gene-0.0	1929.19	2709.11	2164.19	2350.14	2597.04	2683.73	2267.5	2543.64		2935.85	2849	3518.18	3331.94	3159.47	3411.79	3101.01	3301.07
maker-scaffold_1026|ref0038066-exonerate_est2genome-gene-0.0
maker-scaffold_1026|ref0038066-exonerate_est2genome-gene-0.1	255.091	97.2943	44.6588	351.232	377.169	338.661	132.348	355.688		337.069	141.222	61.7751	247.913	703.332	339.37	180.022	430.205
maker-scaffold_1026|ref0038066-exonerate_est2genome-gene-0.2	1901.42	1683.04	2050.25	1706.55	1604.52	1707.11	1878.24	1672.73		1441.39	1796.28	1519.06	1112.2	1527.01	1415.32	1585.58	1351.51
maker-scaffold_10261|ref0020810-exonerate_est2genome-gene-0.0	47.8411	160.474	105.018	62.0227	136.497	80.7196	104.444	93.0797		58.9303	134.629	103.407	86.8053	257.666	93.0806	98.9888	145.851
maker-scaffold_10267|ref0020808-exonerate_est2genome-gene-0.0	4347.18	6442.28	4828.39	5774.61	5990.66	7229.14	5205.95	6331.47		3999.95	4775.1	4054.03	4794.04	4231.85	5152.93	4276.36	4726.27
maker-scaffold_10267|ref0020808-exonerate_est2genome-gene-0.1										352.728	323.529	472.289	465.046	121.357	69.6569	382.849	218.687
maker-scaffold_10267|ref0020808-exonerate_est2genome-gene-0.2	313.324	319.962	956.349	657.066	1735.37	1609.66	529.878	1334.03		822.365	3343.61	619.267	1649.52	662.528	412.265	1595.08	908.104
maker-scaffold_10268|ref0020815-exonerate_est2genome-gene-0.0	3387.88	3181.52	3070.82	3413.12	3187.41	4503.08	3213.41	3701.21		2799.27	3200.26	2991.64	2793.1	2373.58	3097.11	2997.06	2754.59
maker-scaffold_1027|ref0038065-exonerate_est2genome-gene-0.0
maker-scaffold_1027|ref0038065-exonerate_est2genome-gene-0.1
maker-scaffold_10270|ref0002743-exonerate_est2genome-gene-0.0
maker-scaffold_10271|ref0002742-exonerate_est2genome-gene-0.0
maker-scaffold_10271|ref0002742-exonerate_est2genome-gene-0.1	3089.85	2020.05	2591.5	2795.35	2467.16	2395.27	2567.13	2552.59		7039.96	6375.69	5676.5	8248.15	6596.48	7626.43	6364.05	7490.35
maker-scaffold_10271|ref0002742-exonerate_est2genome-gene-0.2	13200.7	12543.5	12320.2	13382.8	14186.3	14111.7	12688.1	13893.6		5975.86	4254.88	5137.16	5762.89	6275.17	7142.67	5122.63	6393.57
maker-scaffold_10272|ref0002741-exonerate_est2genome-gene-0.0	2746.72	2616.83	2518.77	2563.96	2366.87	2312.57	2627.44	2414.47		1939.55	1595.81	1886.16	1777.6	1505.12	1602.34	1807.18	1628.35
maker-scaffold_10274|ref0002747-exonerate_est2genome-gene-0.0										112.966	251.994	288.802	414.379	233.77	480.252	217.921	376.134
maker-scaffold_10274|ref0002747-exonerate_est2genome-gene-0.1	12435	12511.4	12232.2	12766.1	11846.8	13055.4	12392.9	12556.1		5194.73	5388.8	5141.45	4784.09	5703.16	6117.01	5241.66	5534.75
maker-scaffold_10275|ref0002746-exonerate_est2genome-gene-0.0	1474	1530.58	1148.01	1430.74	1357.23	1379.27	1384.2	1389.08		1100.45	1108.09	1431.28	1469.86	1591.67	1111.97	1213.27	1391.17
maker-scaffold_10276|ref0016764-exonerate_est2genome-gene-0.0
maker-scaffold_10277|ref0016762-exonerate_est2genome-gene-0.0	2690.19	2833.48	1768.24	2700.32	2551.47	2451.38	2430.64	2567.72		3852.58	3253.7	2735.65	4026.28	3681.74	3127.45	3280.64	3611.82
maker-scaffold_10278|ref0016787-exonerate_est2genome-gene-0.0										165.087	56.237	150.016	189.827	141.261	68.4844	123.78	133.191
maker-scaffold_10279|ref0016783-exonerate_est2genome-gene-0.0
maker-scaffold_1028|ref0038072-exonerate_est2genome-gene-0.0										186.701	95.3934	147.344	142.349	434.743	105.454	143.146	227.515
maker-scaffold_1028|ref0038072-exonerate_est2genome-gene-0.1	7625.85	5576.69	6810.43	4407.89	3327.58	3909.42	6670.99	3881.63		4178.78	3735.69	3386.23	2767.57	2796.37	3310.98	3766.9	2958.31
maker-scaffold_1028|ref0038072-exonerate_est2genome-gene-0.2	873.18	441.324	372.384	517.552	585.69	510.947	562.296	538.063		892.213	228.993	277.264	458.817	453.628	331.527	466.156	414.657
maker-scaffold_10280|ref0029887-exonerate_est2genome-gene-0.0	804.022	1820.44	1067.24	1572.26	1544.09	1399.94	1230.57	1505.43		1946.41	3381.65	2344.5	2226.51	2751.61	2074.9	2557.52	2351
maker-scaffold_10282|ref0029885-exonerate_est2genome-gene-0.0
maker-scaffold_10282|ref0029885-exonerate_est2genome-gene-0.2	294.202	287.863	404.927	94.0812	553.326	261.866	328.997	303.091
maker-scaffold_10283|ref0029886-exonerate_est2genome-gene-0.0
maker-scaffold_10284|ref0029883-exonerate_est2genome-gene-0.0	11.5004	12.0357	9.83827	90.9145	70.7919	124.063	11.1248	95.2566		44.2159	36.2466	45.6923	100.12	109.422	250.552	42.0516	153.365
maker-scaffold_10284|ref0029883-exonerate_est2genome-gene-0.1	745.675	487.461	445.142	517.532	831.396	45.2482	559.426	464.725		462.806	294.906	216.115	276.611	435.734	36.0856	324.609	249.477
maker-scaffold_10285|ref0029884-exonerate_est2genome-gene-0.0
maker-scaffold_10286|ref0029881-exonerate_est2genome-gene-0.0	6504.52	5478.4	7686.6	5227.12	6764.31	6166.86	6556.5	6052.77		927.518	1139.62	1014.15	787.875	1576.75	1897.79	1027.09	1420.81
maker-scaffold_10287|ref0029882-exonerate_est2genome-gene-0.0
maker-scaffold_10288|ref0029879-exonerate_est2genome-gene-0.0	1927.33	1146.43	1795.33	1346.04	987.033	2026.11	1623.03	1453.06		10728.4	13805.1	10702.5	11209	8184.17	9643.06	11745.4	9678.74
maker-scaffold_10288|ref0029879-exonerate_est2genome-gene-0.1	1859.38	617.854	814.053	285.15	274.796	601.561	1097.1	387.169		8768.24	11394.2	11016.2	7590.45	7951.4	6065.61	10392.9	7202.48
maker-scaffold_10289|ref0029880-exonerate_est2genome-gene-0.0	737.93	818.45	934.493	831.578	757.829	750.18	830.291	779.862		954.048	1150.12	983.973	1019.89	917.2	909.242	1029.38	948.778
maker-scaffold_10289|ref0029880-exonerate_est2genome-gene-0.1	1534.36	1423.26	1824.07	1374.96	1546.34	1392.07	1593.89	1437.79		1479.7	2715.45	1742.19	1854.25	1772.72	1423.24	1979.12	1683.41
maker-scaffold_10290|ref0011881-exonerate_est2genome-gene-0.0	14211.8	14833.4	26747.3	21090.2	16128.1	15963.5	18597.5	17727.3		18461.1	21943.6	22848.4	20093.8	17364.1	21544.5	21084.4	19667.5
maker-scaffold_10292|ref0011883-exonerate_est2genome-gene-0.0
maker-scaffold_10293|ref0011882-exonerate_est2genome-gene-0.2
maker-scaffold_10295|ref0011876-exonerate_est2genome-gene-0.0	113.091	213.627	0.688537	147.679	116.213	64.9533	109.136	109.615		63.8648	125.187	0.62115	63.399	104.459	63.8985	63.2242	77.2522
maker-scaffold_10295|ref0011876-exonerate_est2genome-gene-0.1	473.484	365.093	272.773	661.052	508.12	74.7828	370.45	414.652		801.777	538.284	503.971	1092.97	722.222	164.85	614.677	660.016
maker-scaffold_10296|ref0011879-exonerate_est2genome-gene-0.0
maker-scaffold_10297|ref0011878-exonerate_est2genome-gene-0.1
maker-scaffold_103|ref0001925-exonerate_est2genome-gene-0.0	3325.53	5674.98	4149.78	6264.25	6359.81	5388.12	4383.43	6004.06		4699.52	4821.85	5434.47	5205.12	5475.35	4858.51	4985.28	5179.66
maker-scaffold_103|ref0001925-exonerate_est2genome-gene-1.1
maker-scaffold_1030|ref0020117-exonerate_est2genome-gene-0.0										1538.65	2467.24	3339.07	1659.98	3453.94	2032.37	2448.32	2382.09
maker-scaffold_1030|ref0020117-exonerate_est2genome-gene-0.1
maker-scaffold_1030|ref0020117-exonerate_est2genome-gene-0.2
maker-scaffold_10300|ref0046544-exonerate_est2genome-gene-0.0	247.266	219.658	241.467	696.168	16.2786	559.211	236.131	423.886		260.372	220.447	316.307	1009.75	5.9591	1130.67	265.709	715.461
maker-scaffold_10301|ref0046543-exonerate_est2genome-gene-0.1	325.891	157.476	289.084	402.766	73.2445	192.951	257.484	222.987		340.962	47.6255	388.846	298.805	80.5681	383.852	259.145	254.408
maker-scaffold_10302|ref0046542-exonerate_est2genome-gene-0.0	2692.1	1952.85	2825.83	2288.17	2987.88	3206.5	2490.26	2827.52		1170.22	1177.79	904.645	876.745	1451.4	2136.25	1084.22	1488.13
maker-scaffold_10305|ref0046539-exonerate_est2genome-gene-0.0	59765.5	72530.1	65296.5	65348	62446.3	64260.8	65864	64018.4		26471.8	30054.5	29409.9	27947.7	38398.1	34205.3	28645.4	33517
maker-scaffold_10306|ref0046538-exonerate_est2genome-gene-0.0
maker-scaffold_10307|ref0046537-exonerate_est2genome-gene-0.0	438.066	238.717	195.553	321.299	503.55	386.902	290.779	403.917
maker-scaffold_10309|ref0046535-exonerate_est2genome-gene-0.0	1174.02	1175.52	1098.69	1091.92	1311.58	1203.05	1149.41	1202.18		1964.12	1087.06	1900.87	2136.5	2660.08	1808.43	1650.68	2201.67
maker-scaffold_1031|ref0020118-exonerate_est2genome-gene-0.1
maker-scaffold_1031|ref0020118-exonerate_est2genome-gene-0.2	1376.21	1195.58	1961.48	1552.63	1530.41	1377.3	1511.09	1486.78		2238.24	2024.36	2416.1	2420.91	2404.42	2423.09	2226.23	2416.14
maker-scaffold_1031|ref0020118-exonerate_est2genome-gene-0.3	1113.7	762.282	600.409	666.326	976.486	787.591	825.462	810.135
maker-scaffold_10310|ref0016006-exonerate_est2genome-gene-0.0										15691.4	5488.96	2845.76	7340.43	710.272	11134.2	8008.69	6394.96
maker-scaffold_10310|ref0016006-exonerate_est2genome-gene-0.1	530.887	1169.49	678.553	565.081	569.845	774.809	792.978	636.578		1759.73	2730.72	1555.16	1665.37	1168.88	1575.43	2015.21	1469.89
maker-scaffold_10311|ref0016007-exonerate_est2genome-gene-0.0	609.53	713.132	466.68	574.385	520.917	970.736	596.447	688.68		1263.56	900.955	1420.95	1198.79	1023.64	1314.51	1195.15	1178.98
maker-scaffold_10312|ref0016008-exonerate_est2genome-gene-0.0
maker-scaffold_10313|ref0016009-exonerate_est2genome-gene-0.0										348.785	798.007	390.208	273.436	291.47	653.656	512.333	406.187
maker-scaffold_10313|ref0016009-exonerate_est2genome-gene-0.1	2654.7	2913.72	2636.36	2344.97	2525.25	2692.59	2734.93	2520.94		3288.59	3217.44	2697.76	3111.96	2728.72	3298.68	3067.93	3046.45
maker-scaffold_10314|ref0016010-exonerate_est2genome-gene-0.0	75.6709	122.364	105.031	133.249	84.4875	142.762	101.022	120.166		159.147	409.521	302.448	220.12	362.106	466.79	290.372	349.672
maker-scaffold_10315|ref0016011-exonerate_est2genome-gene-0.0	8140.45	11091.2	8700.84	9413.97	10496.5	14638.4	9310.83	11516.3		7054.69	8168.15	7273.17	8544.84	7362.47	10534.3	7498.67	8813.86
maker-scaffold_10319|ref0016015-exonerate_est2genome-gene-0.0	11086.5	12765.2	10421.6	11592.6	9592.83	12934.3	11424.4	11373.2		8240.62	9209.44	8611.33	8479.27	7613.16	8542.35	8687.13	8211.59
maker-scaffold_1032|ref0020115-exonerate_est2genome-gene-0.0
maker-scaffold_1032|ref0020115-exonerate_est2genome-gene-0.1	389.077	432.294	526.982	452.445	336.253	379.027	449.451	389.242		1757.77	1842.08	1800.84	1960.88	1337	1665.03	1800.23	1654.3
maker-scaffold_1032|ref0020115-exonerate_est2genome-gene-0.2	1133.73	2040.1	1135.43	1825.34	1604.51	1522.02	1436.42	1650.62		319.319	400.877	386.031	584.333	430.743	471.433	368.742	495.503
maker-scaffold_1032|ref0020115-exonerate_est2genome-gene-0.3
maker-scaffold_1032|ref0020115-exonerate_est2genome-gene-0.4	179.201	240.718	164.199	204.562	231.368	294.375	194.706	243.435		223.03	230.958	306.839	173.367	145.235	262.993	253.609	193.865
maker-scaffold_10320|ref0009723-exonerate_est2genome-gene-0.0
maker-scaffold_10320|ref0009723-exonerate_est2genome-gene-0.1	3095.65	1910.72	1230.51	1747.9	2610.58	1939.45	2078.96	2099.31		4509.92	2694.37	2340.11	3039.73	3087.84	2551.9	3181.47	2893.16
maker-scaffold_10320|ref0009723-exonerate_est2genome-gene-0.2	882.681	785.351	738.721	866.695	648.512	841.745	802.251	785.65		2807.13	3414.07	2856.34	2438.77	2450.18	4592.91	3025.84	3160.62
maker-scaffold_10324|ref0009708-exonerate_est2genome-gene-0.0	4847.48	5033.06	4305.96	4850.05	4675.6	4907.7	4728.83	4811.12		2597.84	4086.98	2786.51	2982.02	3705.61	3556.23	3157.11	3414.62
maker-scaffold_10325|ref0033922-exonerate_est2genome-gene-0.0										91.3454	400.037	192.065	766.931	50.7235	10.3145	227.816	275.99
maker-scaffold_10326|ref0009715-exonerate_est2genome-gene-0.0
maker-scaffold_10326|ref0009715-exonerate_est2genome-gene-0.1	3598.72	5160.44	1690.97	2173.49	2478.49	2245.63	3483.37	2299.2		2616.56	1203.51	1177.73	1585.34	1124.12	1211.58	1665.93	1307.01
maker-scaffold_10330|ref0003446-exonerate_est2genome-gene-0.0	2414.18	1710.12	2234.25	2575.31	2454.56	1853.79	2119.52	2294.55		2889.67	3211.73	2258.29	2373.2	3454.93	2634.74	2786.56	2820.96
maker-scaffold_10331|ref0003447-exonerate_est2genome-gene-0.0	20315.7	17438.2	19868.5	16800.1	14698	17273.9	19207.5	16257.3		11425.1	9026.16	10835.3	10710.2	9430.65	10247.7	10428.8	10129.5
maker-scaffold_10335|ref0003443-exonerate_est2genome-gene-0.0	4392.24	4655.93	4742.26	4158.95	3554.34	4534.58	4596.81	4082.62		2902.44	3036.09	2794.31	2459.85	2983.39	2986.28	2910.95	2809.84
maker-scaffold_10336|ref0020518-exonerate_est2genome-gene-0.0	7837.63	7269.76	7299.63	6423.35	6666.39	7149.39	7469.01	6746.38		5794.08	5005.09	5927.32	5587.34	6205.53	6439.51	5575.5	6077.46
maker-scaffold_10337|ref0003441-exonerate_est2genome-gene-0.0	25291.6	29872.4	18622.4	24728.5	16325.3	18983	24595.5	20012.3		25253.4	21240.2	17916.2	26311.1	23125	23992.3	21470	24476.1
maker-scaffold_10337|ref0003441-exonerate_est2genome-gene-0.1	802.134	946.834	1107.75	955.563	948.178	1283.79	952.241	1062.51		817.469	732.018	1373.67	1054.28	635.669	928.233	974.385	872.727
maker-scaffold_10338|ref0003450-exonerate_est2genome-gene-0.1	4023.28	3664.97	3731.49	4184.76	3454.03	3630.81	3806.58	3756.54		3300.39	1830.58	2771.09	2798.63	2648.14	2308.92	2634.02	2585.23
maker-scaffold_10338|ref0003450-exonerate_est2genome-gene-0.2	1981.91	2623.85	1867.04	2084.66	2443.2	2730.01	2157.6	2419.29		4347.76	8173.94	4528.73	4991.86	6164.74	6283.86	5683.48	5813.49
maker-scaffold_10339|ref0003451-exonerate_est2genome-gene-0.0	670.85	981.934	525.005	533.046	416.076	690.145	725.93	546.422		493.231	757.887	405.706	306.621	254.665	295.602	552.275	285.63
maker-scaffold_10339|ref0003451-exonerate_est2genome-gene-0.1
maker-scaffold_1034|ref0020113-exonerate_est2genome-gene-0.0
maker-scaffold_1034|ref0020113-exonerate_est2genome-gene-0.1
maker-scaffold_1034|ref0020113-exonerate_est2genome-gene-0.2	1016.88	406.221	1009.95	1508.16	943.634	820.066	811.017	1090.62		251.516	287.262	470.651	191.232	204.922	505.82	336.476	300.658
maker-scaffold_1034|ref0020113-exonerate_est2genome-gene-0.3
maker-scaffold_1034|ref0020113-exonerate_est2genome-gene-0.4	123.605	165.494	144.512	156.995	121.977	111.238	144.537	130.07		1566.17	2107.43	2105.91	1542.11	1944.83	1314.64	1926.5	1600.53
maker-scaffold_10341|ref0023263-exonerate_est2genome-gene-0.0	1419.36	1282.84	1371.6	1296.44	1770.59	555.223	1357.93	1207.42		951.105	1047.04	827.116	857.743	1436.49	492.862	941.754	929.033
maker-scaffold_10341|ref0023263-exonerate_est2genome-gene-0.1	3532.59	3554.64	2954.09	3606.28	3992.9	2720.14	3347.11	3439.77		2912.26	4153.79	2689.98	3688.56	3629.01	3228.2	3252.01	3515.26
maker-scaffold_10341|ref0023263-exonerate_est2genome-gene-0.2	181.136	113.343	231.719	237.585	147.177	261.887	175.399	215.55
maker-scaffold_10342|ref0023262-exonerate_est2genome-gene-0.0
maker-scaffold_10342|ref0023262-exonerate_est2genome-gene-0.1
maker-scaffold_10342|ref0023262-exonerate_est2genome-gene-0.2	3362.94	3954.83	3398.45	3433.77	3258.02	3658.38	3572.08	3450.06		3050.81	3029.4	3089.01	3058.62	2800.35	3023.25	3056.41	2960.74
maker-scaffold_10345|ref0023267-exonerate_est2genome-gene-0.0
maker-scaffold_10346|ref0023266-exonerate_est2genome-gene-0.0	10529.7	8529.53	11304.1	10764	3723.15	5128.21	10121.1	6538.46		7994.01	7597.37	8506.24	8392.62	8050.87	8412.48	8032.54	8285.32
maker-scaffold_10346|ref0023266-exonerate_est2genome-gene-0.2
maker-scaffold_10347|ref0041739-exonerate_est2genome-gene-0.0	3665.78	5186.52	3653.36	4861.4	3699.09	5035.69	4168.55	4532.06		3704.2	4204.33	4349.64	4031.88	4089.6	3836.19	4086.05	3985.89
maker-scaffold_10348|ref0023272-exonerate_est2genome-gene-0.0
maker-scaffold_1035|ref0020114-exonerate_est2genome-gene-0.1	50751.9	57835.1	62003.1	60421.5	48335.2	53978.8	56863.4	54245.2		14994.7	17764.1	17302.8	18934	19925.7	30736.2	16687.2	23198.7
maker-scaffold_1035|ref0020114-exonerate_est2genome-gene-0.3	115.92	176.527	177.78	120.882	148.112	143.737	156.742	137.577		371.393	472.462	448.929	402.136	349.173	292.321	430.928	347.877
maker-scaffold_10350|ref0041057-exonerate_est2genome-gene-0.0
maker-scaffold_10350|ref0041057-exonerate_est2genome-gene-0.1	169.656	120.362	149.008	107.428	117.291	74.8062	146.342	99.8414		136.582	158.487	60.968	88.8218	72.6191	62.7738	118.679	74.7383
maker-scaffold_10350|ref0041057-exonerate_est2genome-gene-0.2	460.015	473.417	479.341	398.76	463.769	438.099	470.924	433.543		1090.63	1129.11	977.062	1125.42	934.111	961.87	1065.6	1007.13
maker-scaffold_10351|ref0041058-exonerate_est2genome-gene-0.0	15399.2	15519.4	15811.1	16132.7	15662	16418.4	15576.6	16071		7522.38	7552.51	7969.42	8342.64	8645.76	9281.36	7681.44	8756.59
maker-scaffold_10352|ref0041059-exonerate_est2genome-gene-0.0	1135.67	1181.54	1288.14	1110.51	1289.91	1055.37	1201.78	1151.93		2079.07	1709.38	2452.34	1862.1	2027.39	2103.95	2080.26	1997.81
maker-scaffold_10352|ref0041059-exonerate_est2genome-gene-0.1	811.724	1124.36	838.353	760.337	1199.83	1002.21	924.813	987.461		287.869	563.183	363.557	276.717	375.039	356.057	404.87	335.938
maker-scaffold_10352|ref0041059-exonerate_est2genome-gene-0.2	1540.13	1274.82	1470.35	1235.51	1270.63	1435.4	1428.43	1313.84		926.54	951.578	965.909	839.984	1092.29	943.942	948.009	958.738
maker-scaffold_10353|ref0041060-exonerate_est2genome-gene-0.0
maker-scaffold_10353|ref0041060-exonerate_est2genome-gene-0.1
maker-scaffold_10354|ref0041053-exonerate_est2genome-gene-0.0	323.016	214.644	228.849	424.642	1943.5	646.79	255.503	1004.98		771.294	653.759	1051.34	985.601	1820.48	1645.96	825.465	1484.01
maker-scaffold_10354|ref0041053-exonerate_est2genome-gene-0.1	707.265	660.98	981.226	731.387	850.04	672.401	783.157	751.276		554.138	1047.07	822.874	531.163	820.709	746.836	808.028	699.569
maker-scaffold_10359|ref0041064-exonerate_est2genome-gene-0.0	5348.7	6865.54	4920.82	5593.83	5352.52	6260.4	5711.69	5735.58		6366.91	6417.69	5883.32	7033.75	5342.05	4699.55	6222.64	5691.79
maker-scaffold_10359|ref0041064-exonerate_est2genome-gene-0.1	419.772	455.362	344.626	458.666	433.075	493.234	406.587	461.658		1094.56	872.338	1052.09	1537.51	921.176	964.154	1006.33	1140.95
maker-scaffold_1036|ref0020111-exonerate_est2genome-gene-0.0	407.295	381.142	534.18	390.496	442.133	438.1	440.873	423.576		277.074	350.309	250.663	203.456	369.071	403.008	292.682	325.178
maker-scaffold_1036|ref0020111-exonerate_est2genome-gene-0.1	1013.94	1426.27	1174.1	1184.88	1113.4	1358.61	1204.77	1218.96		2098.72	2102.62	2679.81	2027.61	1738.9	2195.74	2293.72	1987.41
maker-scaffold_1036|ref0020111-exonerate_est2genome-gene-0.2
maker-scaffold_10360|ref0010649-exonerate_est2genome-gene-0.0
maker-scaffold_10362|ref0010651-exonerate_est2genome-gene-0.0	1473.98	1337	1634.65	1464.83	1481.44	1625.4	1481.88	1523.89		1815.75	1990.02	1787.03	1759.9	2176.61	2025.58	1864.27	1987.36
maker-scaffold_10364|ref0010653-exonerate_est2genome-gene-0.0	168.64	208.625	255.01	207.648	256.318	196.891	210.758	220.286		123.782	209.045	207.719	167.805	119.369	264.077	180.182	183.75
maker-scaffold_10364|ref0010653-exonerate_est2genome-gene-0.1	281.769	196.592	323.232	262.315	169.804	76.7604	267.197	169.626		100.226	74.4198	91.337	78.8883	99.4838	56.0983	88.6609	78.1568
maker-scaffold_10364|ref0010653-exonerate_est2genome-gene-0.2	1622.55	1173.51	1703.78	1266.49	1192.02	1409.8	1499.95	1289.44		971.742	864.714	916.785	978.85	1186.79	1072.71	917.747	1079.45
maker-scaffold_10365|ref0010652-exonerate_est2genome-gene-0.0	6739.35	5465.36	5298.75	5487.43	5530.28	6409.05	5834.49	5808.92		8400.79	5736.18	6575.23	7219.35	6455.22	6252.56	6904.07	6642.38
maker-scaffold_10365|ref0010652-exonerate_est2genome-gene-0.1	135.191	65.1989	94.2284	170.42	98.1573	142.753	98.2059	137.11		105.135	83.0096	108.601	144.377	100.471	125.412	98.9153	123.42
maker-scaffold_10365|ref0010652-exonerate_est2genome-gene-0.2	2210.97	2136.39	2415.58	2401.8	2402.24	3263.61	2254.32	2689.22		732.979	787.424	695.313	904.439	1003.75	1357.01	738.572	1088.4
maker-scaffold_10365|ref0010652-exonerate_est2genome-gene-0.3	2855.96	3010.01	3078.93	3228.2	3668.15	2912.12	2981.63	3269.49		2058.43	2525.48	2036.03	2149.86	2440.23	2535.03	2206.65	2375.04
maker-scaffold_10367|ref0010654-exonerate_est2genome-gene-0.0	644.97	901.695	590.573	511.377	566.44	877.205	712.413	651.674		1276.33	1169.19	1108.04	1044.34	887.355	1026.78	1184.52	986.158
maker-scaffold_10367|ref0010654-exonerate_est2genome-gene-0.1										87.4421	59.1222	131.159	211.143	407.879	92.0367	92.5743	237.02
maker-scaffold_10368|ref0014977-exonerate_est2genome-gene-0.0	4719.09	3407.2	4063.63	3805.67	4265.34	4530.64	4063.3	4200.55		4954.99	4382.79	5123.4	4854.05	5251.52	4852.9	4820.39	4986.16
maker-scaffold_1037|ref0020112-exonerate_est2genome-gene-0.0	594.177	849.539	511.563	575.413	569.862	831.912	651.76	659.062		675.009	748.299	596.197	633.333	667.506	855.396	673.168	718.745
maker-scaffold_1037|ref0020112-exonerate_est2genome-gene-0.1	446.571	558.672	649.064	542.358	715.571	633.028	551.435	630.319		227.941	257.69	320.617	250.08	347.184	409.735	268.749	335.666
maker-scaffold_1037|ref0020112-exonerate_est2genome-gene-0.2
maker-scaffold_10371|ref0028624-exonerate_est2genome-gene-0.0
maker-scaffold_10373|ref0028622-exonerate_est2genome-gene-0.0	8379.1	10390.1	8127.23	10112.3	8612.8	10289.9	8965.47	9671.66		6762.87	7170.75	6297.77	7529.35	7193.36	7152.8	6743.8	7291.84
maker-scaffold_10374|ref0028627-exonerate_est2genome-gene-0.0
maker-scaffold_10376|ref0028625-exonerate_est2genome-gene-0.0	5803.95	5267.77	6043.86	6143.38	4430.69	5875.46	5705.19	5483.17		848.909	1490.92	741.744	1389.93	1393.71	1857.54	1027.19	1547.06
maker-scaffold_10377|ref0028626-exonerate_est2genome-gene-0.0	1855.39	2085.24	2594.27	1673.48	1808.32	807.258	2178.3	1429.69		1131.88	1212.12	1759.63	1143.26	1464.34	950.734	1367.88	1186.11
maker-scaffold_10377|ref0028626-exonerate_est2genome-gene-0.1	1038.86	1355.05	1186.68	1193.15	1389.06	1163.67	1193.53	1248.62		1342.15	1039.35	1913.03	2004.25	1901.05	1640.45	1431.51	1848.58
maker-scaffold_10377|ref0028626-exonerate_est2genome-gene-0.2	383.347	400.198	376.093	471.059	502.503	410.526	386.546	461.362		451.981	351.219	348.052	473.271	454.621	387.481	383.751	438.458
maker-scaffold_10378|ref0028619-exonerate_est2genome-gene-0.1	1051.34	998.99	1053.83	1256.12	1003.95	725.554	1034.72	995.209
maker-scaffold_10378|ref0028619-exonerate_est2genome-gene-0.2	1798.87	1751.24	1919.18	1671.43	1693.36	1519.07	1823.1	1627.95		1954.28	1896.47	2124.85	1876.51	1943.83	1770.31	1991.87	1863.55
maker-scaffold_10379|ref0028620-exonerate_est2genome-gene-0.0										25925.5	30557.5	33553.6	13357.8	23377.7	5158.79	30012.2	13964.7
maker-scaffold_1038|ref0020121-exonerate_est2genome-gene-0.0	9116.09	11891.6	8455.75	8844.76	8865.76	10977.1	9821.14	9562.54		7431.99	8405.8	7654.89	7697.17	8314.49	10485	7830.89	8832.22
maker-scaffold_1038|ref0020121-exonerate_est2genome-gene-0.1
maker-scaffold_1038|ref0020121-exonerate_est2genome-gene-0.2										215.173	149.795	315.547	261.936	179.065	28.2424	226.839	156.415
maker-scaffold_1038|ref0020121-exonerate_est2genome-gene-0.3
maker-scaffold_10380|ref0044774-exonerate_est2genome-gene-0.0
maker-scaffold_10380|ref0044774-exonerate_est2genome-gene-0.1
maker-scaffold_10382|ref0044772-exonerate_est2genome-gene-0.0	3681.14	3346.01	3389.49	4044.29	4023.78	4243.17	3472.22	4103.74		3178.54	3206.94	2667.61	3149.77	3558.38	3594.3	3017.7	3434.15
maker-scaffold_10382|ref0044772-exonerate_est2genome-gene-0.1	28.6559	0.0057881	305.087	304.763	542.121	217.55	111.25	354.811		65.8283	0	134.906	114.62	433.745	191.57	66.9113	246.645
maker-scaffold_10385|ref0026367-exonerate_est2genome-gene-0.0	1632.09	2263.77	1761.14	989.641	1318.29	709.801	1885.67	1005.91		718.243	485.764	874.696	321.137	340.218	429.906	692.901	363.754
maker-scaffold_10385|ref0026367-exonerate_est2genome-gene-0.1
maker-scaffold_10385|ref0026367-exonerate_est2genome-gene-0.2	6786.3	5371.08	6527.68	5464.7	5818.54	5739.59	6228.35	5674.28		7705.14	8571.88	7357.6	7117.19	7898.67	6942.31	7878.2	7319.39
maker-scaffold_10386|ref0044768-exonerate_est2genome-gene-0.0
maker-scaffold_10388|ref0044778-exonerate_est2genome-gene-0.0
maker-scaffold_1039|ref0020122-exonerate_est2genome-gene-0.0
maker-scaffold_1039|ref0020122-exonerate_est2genome-gene-0.1	151.389	293.873	124.636	189.082	239.372	370.193	189.966	266.216		154.252	157.466	206.879	157.901	242.729	345.836	172.866	248.822
maker-scaffold_1039|ref0020122-exonerate_est2genome-gene-0.2
maker-scaffold_1039|ref0020122-exonerate_est2genome-gene-0.3	18258.1	17907.6	21222.2	14781.5	15273.3	11516.6	19129.3	13857.2		13351.8	11733.9	10299.2	10572.5	14757.8	11576.8	11795	12302.4
maker-scaffold_10391|ref0014266-exonerate_est2genome-gene-0.0	3768.37	2924.75	3378.73	3395.56	3252.34	4048.24	3357.28	3565.38		8994.25	8313.21	7221.43	8564.78	6241.34	8084.38	8176.3	7630.17
maker-scaffold_10391|ref0014266-exonerate_est2genome-gene-0.1	420.73	432.293	373.377	415.271	498.979	267.762	408.8	394.004		375.329	406.596	392.903	493.317	646.621	406.553	391.609	515.497
maker-scaffold_10391|ref0014266-exonerate_est2genome-gene-0.2	2629.77	3423.24	3196.52	3093.91	3341.14	3031.25	3083.18	3155.43		4891.11	5599.73	6046.24	5271.78	5490.27	5026.46	5512.36	5262.84
maker-scaffold_10394|ref0014269-exonerate_est2genome-gene-0.0
maker-scaffold_10394|ref0014269-exonerate_est2genome-gene-0.1	391.071	338.01	159.604	0.00271289	1.10302	0	296.228	0.368578		211.276	91.5722	126.599	40.5411	0	1.2865	143.149	13.9425
maker-scaffold_10394|ref0014269-exonerate_est2genome-gene-0.2
maker-scaffold_10395|ref0014270-exonerate_est2genome-gene-0.0	402.506	590.763	292.501	341.951	459.161	390.841	428.59	397.318		474.583	348.352	345.458	370.035	421.792	519.481	389.464	437.103
maker-scaffold_10396|ref0037154-exonerate_est2genome-gene-0.0										398.927	441.008	135.893	316.418	201.943	86.4268	325.276	201.596
maker-scaffold_10396|ref0037154-exonerate_est2genome-gene-0.1
maker-scaffold_10396|ref0037154-exonerate_est2genome-gene-0.2	1526.7	1211.63	1843.84	1792.3	2231.11	1407.81	1527.39	1810.41		315.397	295.867	318.813	239.014	466.562	467.971	310.026	391.182
maker-scaffold_10397|ref0014272-exonerate_est2genome-gene-0.0
maker-scaffold_10398|ref0014257-exonerate_est2genome-gene-0.0	5057.32	5516.51	9685.77	5237.48	10344.7	8827.95	6753.2	8136.71		9227.09	9832.66	16583.5	10684.8	30240.8	19950.1	11881.1	20291.9
maker-scaffold_104|ref0001922-exonerate_est2genome-gene-0.0	1726.99	1746.23	1902.13	1797.46	1936.07	1680.52	1791.78	1804.68		1320.55	1055.59	1364.03	1199.97	1570.78	1553.03	1246.72	1441.26
maker-scaffold_104|ref0001922-exonerate_est2genome-gene-1.0	2032.73	1655.96	2058.32	2032.99	2028.41	1971.94	1915.67	2011.11		864.645	881.918	672.861	666.712	895.315	1120.74	806.475	894.256
maker-scaffold_1040|ref0027210-exonerate_est2genome-gene-0.0	3474.17	3026.06	1852.6	3333.61	5850.31	4836.81	2784.27	4673.58		11306.2	7761.52	7157.64	11310.1	12313.6	10181.7	8741.79	11268.5
maker-scaffold_1040|ref0027210-exonerate_est2genome-gene-0.1	6516.99	5653.92	6513.32	5496.74	7383.06	5965.04	6228.08	6281.61		5048.32	6537.02	5204.33	4919.67	8333.4	5741.98	5596.56	6331.68
maker-scaffold_1040|ref0027210-exonerate_est2genome-gene-0.2	717.784	915.741	1205.65	816.886	90.3529	50.1706	946.391	319.136		543.345	310.127	845.521	622.837	123.345	161.421	566.331	302.534
maker-scaffold_1040|ref0027210-exonerate_est2genome-gene-0.3
maker-scaffold_1040|ref0027210-exonerate_est2genome-gene-0.4	250.121	118.36	443.71	361.59	176.935	867.396	270.73	468.64		578.735	472.45	335.909	293.55	1767.75	2978.12	462.365	1679.81
maker-scaffold_10400|ref0017282-exonerate_est2genome-gene-0.0
maker-scaffold_10403|ref0017285-exonerate_est2genome-gene-0.0	1142.45	1232.68	110.152	69.282	176.929	139730	828.429	46658.8		7487.01	13819.6	1106.92	14917.7	2112.93	36148.6	7471.16	17726.4
maker-scaffold_10403|ref0017285-exonerate_est2genome-gene-0.1	877.88	1068.19	575.259	557.875	1147.29	738.363	840.444	814.51		1126.99	1149.17	821.909	781.169	1739.91	926.098	1032.69	1149.06
maker-scaffold_10403|ref0017285-exonerate_est2genome-gene-0.2
maker-scaffold_10404|ref0017286-exonerate_est2genome-gene-0.0	4311.72	6816.4	4173.97	5603.12	5311.5	6263.35	5100.69	5725.99		4649.41	6407.22	4588.23	5233.99	4701.4	5232.46	5214.95	5055.95
maker-scaffold_10404|ref0017286-exonerate_est2genome-gene-0.1	3805.71	3971.89	4253.06	3933.75	3857.38	3670.19	4010.22	3820.44		2916.2	2651.43	3260.53	3115.3	3322.62	2940.42	2942.72	3126.11
maker-scaffold_10406|ref0017288-exonerate_est2genome-gene-0.0
maker-scaffold_10408|ref0017290-exonerate_est2genome-gene-0.0	437.995	402.204	340.144	151.875	212.996	168.344	393.448	177.738		785.062	636.598	662.576	406.548	326.292	253.157	694.745	328.666
maker-scaffold_10409|ref0017291-exonerate_est2genome-gene-0.1
maker-scaffold_1041|ref0027209-exonerate_est2genome-gene-0.0	46.8883	129.383	103.263	73.3566	97.8882	66.9355	93.1781	79.3934		176.834	325.473	409.446	294.308	239.746	142.353	303.918	225.469
maker-scaffold_1041|ref0027209-exonerate_est2genome-gene-0.1	607.605	527.581	732.545	673.499	558.37	381.965	622.577	537.945		394	402.774	394.622	305.568	384.988	302.37	397.132	330.975
maker-scaffold_1041|ref0027209-exonerate_est2genome-gene-0.2	10661	11128.3	11251.1	10383.9	9246.37	10333.2	11013.5	9987.85		3957.7	3907.49	4041.14	4148.56	4573.07	4204.58	3968.78	4308.74
maker-scaffold_1041|ref0027209-exonerate_est2genome-gene-0.3
maker-scaffold_10410|ref0047758-exonerate_est2genome-gene-0.0
maker-scaffold_10410|ref0047758-exonerate_est2genome-gene-0.1
maker-scaffold_10412|ref0047756-exonerate_est2genome-gene-0.0
maker-scaffold_10414|ref0047754-exonerate_est2genome-gene-0.0	118.734	1909.69	91.3016	381.162	109.709	465.694	706.576	318.855
maker-scaffold_10415|ref0047753-exonerate_est2genome-gene-0.0
maker-scaffold_10417|ref0003386-exonerate_est2genome-gene-0.0
maker-scaffold_10417|ref0003386-exonerate_est2genome-gene-0.1
maker-scaffold_10417|ref0003386-exonerate_est2genome-gene-0.2
maker-scaffold_10417|ref0003386-exonerate_est2genome-gene-0.3	1326.37	1715.13	1534.97	1320.23	1688.77	1606.69	1525.49	1538.56		2155.7	2584.64	2545.33	2646.41	2723.75	1890.19	2428.56	2420.12
maker-scaffold_1042|ref0027208-exonerate_est2genome-gene-0.0	4904.03	4222.64	4932.57	5413.01	4510.34	3366.95	4686.41	4430.1		14154.6	20550.2	14580.8	13270.1	18832.5	17104.9	16428.5	16402.5
maker-scaffold_1042|ref0027208-exonerate_est2genome-gene-0.1	638.306	532.595	473.893	466.948	510.568	664.545	548.264	547.354		998.27	896.211	943.495	981.001	789.865	927.127	945.992	899.331
maker-scaffold_1042|ref0027208-exonerate_est2genome-gene-0.2	3507.62	9049.07	2485.38	5172.37	4055.85	9316.29	5014.02	6181.51		28696.3	19104.1	22859.6	33515.9	17149.3	21468.5	23553.3	24044.5
maker-scaffold_1042|ref0027208-exonerate_est2genome-gene-0.3	7008.63	5644.9	8390.36	5656.83	6081.7	4064.96	7014.63	5267.83		1789.21	1892.66	2093.84	1341.12	2432.28	2169.99	1925.24	1981.13
maker-scaffold_10421|ref0028490-exonerate_est2genome-gene-0.0	3929.35	4306.89	3733.27	4255.03	3929.22	4569.04	3989.84	4251.1		3926.26	4132.76	3348.31	3503.03	3292.77	3491.3	3802.44	3429.03
maker-scaffold_10424|ref0028485-exonerate_est2genome-gene-0.0
maker-scaffold_10424|ref0028485-exonerate_est2genome-gene-0.1
maker-scaffold_10425|ref0028486-exonerate_est2genome-gene-0.0
maker-scaffold_10427|ref0028482-exonerate_est2genome-gene-0.0
maker-scaffold_10427|ref0028482-exonerate_est2genome-gene-0.1
maker-scaffold_10428|ref0004808-exonerate_est2genome-gene-0.1
maker-scaffold_10428|ref0004808-exonerate_est2genome-gene-0.2	267.485	140.422	101.278	99.1525	73.0158	83.6795	169.729	85.2826		1072.98	347.345	634.991	434.336	381.007	265.487	685.104	360.276
maker-scaffold_1043|ref0027207-exonerate_est2genome-gene-0.0	22978.1	23850.4	26115.2	19316.5	22311.3	26449.4	24314.6	22692.4		29732.9	36746.1	36621.9	33045	39076.5	39385.1	34367	37168.9
maker-scaffold_1043|ref0027207-exonerate_est2genome-gene-0.1	1559.26	1842.51	2025.13	1279.92	1329.87	1397	1808.97	1335.6		1367.69	1889.8	2144.73	1111.05	1256.43	1248.49	1800.74	1205.32
maker-scaffold_1043|ref0027207-exonerate_est2genome-gene-0.2	148.461	540.612	407.57	194.214	181.248	221.517	365.548	198.993		101.166	594.685	563.68	177.852	247.705	259.729	419.844	228.428
maker-scaffold_1043|ref0027207-exonerate_est2genome-gene-0.3
maker-scaffold_1043|ref0027207-exonerate_est2genome-gene-0.4	501.31	131.4	400.409	420.345	0.278891	324.901	344.373	248.508
maker-scaffold_1043|ref0027207-exonerate_est2genome-gene-0.5	2715.07	3394.16	2769.2	2917.27	3133.77	3181.88	2959.48	3077.64		1868.8	2053.97	1899.92	1624.37	2017.44	2137.51	1940.9	1926.44
maker-scaffold_1043|ref0027207-exonerate_est2genome-gene-0.6	9499.46	6565.65	11277.2	7302.43	7901.53	4438.07	9114.11	6547.34		4367.42	4608.06	4387.51	3721.97	4870.52	4581.89	4454.33	4391.46
maker-scaffold_1043|ref0027207-exonerate_est2genome-gene-0.7	797.383	595.785	806.118	367.773	362.455	506.043	733.096	412.09		1003.19	903.853	852.989	531.109	489.436	728.841	920.009	583.129
maker-scaffold_1043|ref0027207-exonerate_est2genome-gene-0.8										313.491	67.6853	110.138	89.0568	447.687	2.45862	163.771	179.734
maker-scaffold_10432|ref0035261-exonerate_est2genome-gene-0.0	19039.2	8520.5	14315.6	8494.54	9509.43	5450.13	13958.5	7818.04		21886.3	19537.5	19860.2	8220.04	1595.64	3451.08	20428	4422.26
maker-scaffold_10435|ref0017570-exonerate_est2genome-gene-0.0
maker-scaffold_10437|ref0017572-exonerate_est2genome-gene-0.0	2129.53	1809.42	2116.66	2060.9	2620.88	2094.01	2018.53	2258.6		2292.27	2534.03	3719.89	2120.97	2597.41	2204.76	2848.73	2307.71
maker-scaffold_10437|ref0017572-exonerate_est2genome-gene-0.1	14.3275	26.0772	29.7012	149.801	197.035	140.773	23.3686	162.536		142.458	69.5931	305.407	304.47	380.013	344.882	172.486	343.122
maker-scaffold_10438|ref0035265-exonerate_est2genome-gene-0.0
maker-scaffold_10438|ref0035265-exonerate_est2genome-gene-0.1
maker-scaffold_10439|ref0035264-exonerate_est2genome-gene-0.0	19287.4	15118.2	23748.2	15271.2	17201.5	14813.7	19384.6	15762.1		22542.6	19498.3	20552.1	17612.9	16649.9	17004.1	20864.3	17089
maker-scaffold_10439|ref0035264-exonerate_est2genome-gene-0.1	3455.93	3163.47	3026.83	3527.77	2943.55	3733.2	3215.41	3401.51		2881.81	2546.45	2682.31	2969.72	2600.39	2656	2703.52	2742.04
maker-scaffold_10439|ref0035264-exonerate_est2genome-gene-0.2	492.587	715.137	429.879	635.336	928.637	784.64	545.868	782.871		574.78	776.939	673.799	600.026	702.324	901.289	675.173	734.546
maker-scaffold_10439|ref0035264-exonerate_est2genome-gene-0.3	2671.94	2873.6	3227.97	2912.1	3309.22	2935.75	2924.5	3052.36		3708.13	4291.19	3839.49	3939.68	4468.62	3702.96	3946.27	4037.09
maker-scaffold_10441|ref0042297-exonerate_est2genome-gene-0.0
maker-scaffold_10441|ref0042297-exonerate_est2genome-gene-0.1	363.419	87.2666	75.1971	93.0346	126.682	370.228	175.294	196.648
maker-scaffold_10441|ref0042297-exonerate_est2genome-gene-0.2
maker-scaffold_10442|ref0042298-exonerate_est2genome-gene-0.0	1937.82	2364.07	2281.82	1829.41	1116.8	595.589	2194.57	1180.6		1127.97	682.379	1137.45	857.668	852.541	598.03	982.599	769.413
maker-scaffold_10442|ref0042298-exonerate_est2genome-gene-0.1	7151.42	8384.09	6659.58	8129.88	7491.42	6968.24	7398.36	7529.85		4164.04	4539.36	3433.6	3837.5	4775.02	4322.14	4045.66	4311.55
maker-scaffold_10442|ref0042298-exonerate_est2genome-gene-0.2	3828.78	2157.46	2876.93	2374.93	2639.16	2237.75	2954.39	2417.28		4693.63	5573.97	4724.4	4378.52	4097.56	4724.09	4997.33	4400.06
maker-scaffold_10447|ref0042295-exonerate_est2genome-gene-0.0	971.784	961.88	1146.33	1063	1109.97	1415.71	1026.67	1196.23		1032.66	873.298	993.486	1087.71	1167.89	1116.38	966.481	1123.99
maker-scaffold_10448|ref0011790-exonerate_est2genome-gene-0.0
maker-scaffold_10449|ref0042301-exonerate_est2genome-gene-0.0	96.7558	174.518	112.15	169.267	35.5866	37.3825	127.808	80.7455		204.37	209.983	182.62	275.911	11.9269	13.6805	198.991	100.506
maker-scaffold_1045|ref0027205-exonerate_est2genome-gene-0.0
maker-scaffold_10451|ref0024589-exonerate_est2genome-gene-0.0	5435.94	4966.86	4749.41	4461.65	5205.48	5937.48	5050.74	5201.54		3026.24	3480.87	3156.21	3208.67	4275.63	3631.28	3221.11	3705.19
maker-scaffold_10452|ref0024588-exonerate_est2genome-gene-0.0	160.001	269.805	245.085	276.835	289.351	165.375	224.964	243.854		390.059	517.316	545.475	471.093	482.475	508.346	484.283	487.304
maker-scaffold_10453|ref0024587-exonerate_est2genome-gene-0.0	31441.5	27865.4	41889.6	30002.1	30314.3	24850.6	33732.2	28389		39281.3	67269.3	61660.7	44420.7	48483.3	44672.5	56070.4	45858.8
maker-scaffold_10453|ref0024587-exonerate_est2genome-gene-0.1	1225.76	1111.33	1375.23	1311.89	728.316	851.578	1237.44	963.929		8549.14	11334	10766.4	9981.35	8103.6	9835.62	10216.5	9306.86
maker-scaffold_10453|ref0024587-exonerate_est2genome-gene-0.2	1101.19	965.891	915.557	1043.35	985.712	870.284	994.214	966.447		353.718	337.867	336.023	328.973	631.701	417.703	342.536	459.459
maker-scaffold_10456|ref0024592-exonerate_est2genome-gene-0.0	5391.83	4245.71	7049.31	2250.95	60.7202	4134.93	5562.29	2148.87		267.235	434.292	433.47	217.964	934.126	486.014	378.332	546.035
maker-scaffold_10457|ref0024591-exonerate_est2genome-gene-0.0	236.746	149.45	218.153	216.954	343.931	184.084	201.45	248.323
maker-scaffold_10457|ref0024591-exonerate_est2genome-gene-0.1	986.166	1065.19	956.862	1034.04	983.415	792.506	1002.74	936.655		4199.4	4986.98	4848.52	5490.49	3998.08	2490.42	4678.3	3993
maker-scaffold_10459|ref0024595-exonerate_est2genome-gene-0.0	171.576	115.348	150.809	110.516	108.198	67.9128	145.911	95.5423		545.303	957.384	445.321	468.862	594.892	357.298	649.336	473.684
maker-scaffold_10459|ref0024595-exonerate_est2genome-gene-0.1	641.154	582.745	686.723	371.927	605.018	581.842	636.874	519.596		1533.75	1674.09	1853.45	1193.23	1096.26	1208.17	1687.1	1165.89
maker-scaffold_1046|ref0027204-exonerate_est2genome-gene-0.0	1675.25	1724.16	1448.75	1618.76	1721.88	1861.68	1616.05	1734.11		1256.68	1207.37	1101.14	1266.62	1390.72	1726.54	1188.4	1461.29
maker-scaffold_1046|ref0027204-exonerate_est2genome-gene-0.1										1135.82	1620.69	982.173	841.08	1068.41	844.313	1246.23	917.935
maker-scaffold_10460|ref0029856-exonerate_est2genome-gene-0.0										89.4186	66.7865	78.3998	70.1142	61.6705	181.088	78.2016	104.291
maker-scaffold_10460|ref0029856-exonerate_est2genome-gene-0.1
maker-scaffold_10460|ref0029856-exonerate_est2genome-gene-0.2	233.82	187.565	383.471	263.426	382.653	161.433	268.285	269.171		69.7505	83.0321	97.4322	103.434	163.148	169.021	83.4049	145.201
maker-scaffold_10460|ref0029856-exonerate_est2genome-gene-0.3										3122.54	3387.34	2596.94	5075.78	542.152	1805.11	3035.6	2474.35
maker-scaffold_10461|ref0029857-exonerate_est2genome-gene-0.0
maker-scaffold_10461|ref0029857-exonerate_est2genome-gene-0.1
maker-scaffold_10464|ref0029860-exonerate_est2genome-gene-0.0	230.039	186.559	165.1	170.479	259.724	227.419	193.899	219.208		251.559	118.302	151.581	152.299	241.739	195.963	173.814	196.667
maker-scaffold_10464|ref0029860-exonerate_est2genome-gene-0.1	48703.9	45343.7	53818.3	49542.8	55123.4	47100.1	49288.6	50588.8		53926.1	53041.4	48103.4	60014.8	47438.8	47271.3	51690.3	51575
maker-scaffold_10464|ref0029860-exonerate_est2genome-gene-0.3
maker-scaffold_10465|ref0029861-exonerate_est2genome-gene-0.1	3086.91	4917.71	2943.29	3646.61	4693.85	6473.06	3649.31	4937.84		7801.43	7508.62	5839.32	7860.4	5530.06	7643.19	7049.79	7011.22
maker-scaffold_10465|ref0029861-exonerate_est2genome-gene-0.2	1149.05	1758.26	1761.23	1308.84	1263.77	1190.25	1556.18	1254.28		777.19	729.174	975.467	607.791	771.962	764.751	827.277	714.835
maker-scaffold_10466|ref0029858-exonerate_est2genome-gene-0.0	738.907	973.911	510.63	724.175	820.525	1089.85	741.149	878.183		1865.87	1703.69	1262.21	1485.44	1507.11	1531.78	1610.59	1508.11
maker-scaffold_10467|ref0029859-exonerate_est2genome-gene-0.0	10203.9	8167.45	10805	8770.35	7212.27	7568.78	9725.44	7850.47		8962.8	7573.5	8579.46	8925.89	8491.57	8392.34	8371.92	8603.27
maker-scaffold_10468|ref0029851-exonerate_est2genome-gene-0.0
maker-scaffold_10468|ref0029851-exonerate_est2genome-gene-0.1	85.2668	83.2514	138.373	60.9838	82.076	111.265	102.297	84.775
maker-scaffold_1047|ref0027203-exonerate_est2genome-gene-0.0
maker-scaffold_1047|ref0027203-exonerate_est2genome-gene-0.1	4169.88	5601.76	4994.49	5631	4823.75	4617.27	4922.05	5024		2877.88	2199.96	3216.61	3540.82	3992.11	3309.94	2764.82	3614.29
maker-scaffold_10472|ref0011853-exonerate_est2genome-gene-0.0	955.528	581.745	940.782	990.683	1139.53	1096.73	826.018	1075.65		145.424	58.1461	177.682	185.447	114.397	139.993	127.084	146.612
maker-scaffold_10472|ref0011853-exonerate_est2genome-gene-0.1
maker-scaffold_10478|ref0011848-exonerate_est2genome-gene-0.0	412.99	638.914	1199.51	1079.47	666.763	784.635	750.472	843.624		577.759	587.042	116.038	654.548	1852.32	933.933	426.946	1146.93
maker-scaffold_10478|ref0011848-exonerate_est2genome-gene-0.1	613.39	430.29	521.523	520.651	592.521	504.055	521.734	539.076		951.097	1098.56	1216.7	1110.95	825.677	885.734	1088.79	940.788
maker-scaffold_10479|ref0011847-exonerate_est2genome-gene-0.0	1536.29	1039.11	1843.86	1136.33	1452.81	979.558	1473.09	1189.57		628.827	681.478	628.119	351.279	1107.21	1003.19	646.142	820.559
maker-scaffold_1048|ref0027212-exonerate_est2genome-gene-0.0
maker-scaffold_1048|ref0027212-exonerate_est2genome-gene-0.2	1814.2	2032.08	1814.12	1875.97	1899.62	1690.37	1886.8	1821.99		3268.93	3260.38	3293.22	3363	2676	2761.27	3274.18	2933.42
maker-scaffold_1048|ref0027212-exonerate_est2genome-gene-0.3	1687.67	3093.25	1598.6	2579.51	5482.18	4084.66	2126.51	4048.78		2824.81	6256.48	2863.99	5419.57	7605.21	4561.85	3981.76	5862.21
maker-scaffold_10481|ref0015529-exonerate_est2genome-gene-0.0
maker-scaffold_10483|ref0015531-exonerate_est2genome-gene-0.0	2935.52	3687.03	2056.38	2974.06	2197.16	2811.71	2892.98	2660.98		6337.43	6042.59	5795.44	6923.81	5632.53	5871.85	6058.48	6142.73
maker-scaffold_10484|ref0015532-exonerate_est2genome-gene-0.0	813.671	697.088	795.319	775.809	885.391	776.761	768.692	812.654		291.806	403.754	339.471	227.912	415.825	527.247	345.01	390.328
maker-scaffold_10485|ref0015533-exonerate_est2genome-gene-0.0	68306.6	62619.4	54141.4	62998.9	65072.9	55900.5	61689.1	61324.1		59104.2	49567.2	52945.9	56017.3	42953.3	36796.4	53872.4	45255.7
maker-scaffold_10485|ref0015533-exonerate_est2genome-gene-0.1
maker-scaffold_10486|ref0046803-exonerate_est2genome-gene-0.0
maker-scaffold_10488|ref0044677-exonerate_est2genome-gene-0.0	2627.86	2582.73	3263.89	2444.12	2200.49	2058.57	2824.83	2234.39		2009.3	1835.37	2866.85	1918.78	2349.71	2204.73	2237.17	2157.74
maker-scaffold_1049|ref0027211-exonerate_est2genome-gene-0.0	6456.6	6891.62	5677.55	6089.67	4907.02	7088.36	6341.93	6028.35		7631.46	5387.81	6251.26	7279.37	6364.7	7208.76	6423.51	6950.94
maker-scaffold_1049|ref0027211-exonerate_est2genome-gene-0.1	1151.02	1101.3	1046.63	1005.15	997.168	1282.8	1099.65	1095.04		1276.33	1239.82	1284.72	1381.01	1276.32	1556.38	1266.95	1404.57
maker-scaffold_1049|ref0027211-exonerate_est2genome-gene-0.2	512.748	415.244	459.583	421.501	575.423	562.149	462.525	519.691		260.37	285.379	290.385	244.45	279.539	244.128	278.711	256.039
maker-scaffold_10494|ref0033858-exonerate_est2genome-gene-0.0	9025.06	7813.38	9498.01	12979.9	12917.9	11067.7	8778.82	12321.8		3711.08	4012.5	3207	4797.46	7111.79	6797.8	3643.53	6235.69
maker-scaffold_10494|ref0033858-exonerate_est2genome-gene-0.1	6049.28	7298.84	5480.96	6258.07	6421.42	8122.08	6276.36	6933.86		4989.38	4931.61	5041.52	5069.52	4059.76	4147.49	4987.5	4425.59
maker-scaffold_10495|ref0033857-exonerate_est2genome-gene-0.0	119.698	1149.42	46.4225	983.44	976.606	968.739	438.513	976.262		253.478	823.895	46.2319	1115.46	1125.11	1024.58	374.535	1088.38
maker-scaffold_10496|ref0033855-exonerate_est2genome-gene-0.0
maker-scaffold_10496|ref0033855-exonerate_est2genome-gene-0.1	9313.53	10265.7	7962.94	10096.8	9086.8	8932.3	9180.73	9371.96		8222.95	6391.9	6673.45	7655.98	6619.36	6744.11	7096.1	7006.49
maker-scaffold_10496|ref0033855-exonerate_est2genome-gene-0.2	4248.47	5396.15	4909.22	4716.8	5282.97	5818.36	4851.28	5272.71		6816.91	8266.46	6659.65	8050.4	7346.56	6945.67	7247.68	7447.54
maker-scaffold_10498|ref0046049-exonerate_est2genome-gene-0.0
maker-scaffold_105|ref0001923-exonerate_est2genome-gene-0.0	860.691	484.453	512.477	954.514	1113.25	756.077	619.207	941.279		512.879	519.19	809.239	628.87	944.068	450.267	613.769	674.401
maker-scaffold_105|ref0001923-exonerate_est2genome-gene-0.1	6449.89	4979.91	7496.3	5841.76	7454.84	5573.21	6308.7	6289.94		11230.5	15405.7	16031.1	12159	13658.5	11022.6	14222.4	12280
maker-scaffold_105|ref0001923-exonerate_est2genome-gene-0.2
maker-scaffold_105|ref0001923-exonerate_est2genome-gene-1.0	707.297	592.775	636.416	703.492	703.118	716.71	645.496	707.774		1013.99	966.847	952.963	991.104	1576.76	1078.35	977.933	1215.4
maker-scaffold_105|ref0001923-exonerate_est2genome-gene-1.1	1912.93	1700.09	1824.91	2393.53	3203.16	2252.51	1812.64	2616.4		3406.5	2931.1	2242.77	3340.86	4059.76	3315.54	2860.12	3572.05
maker-scaffold_105|ref0001923-exonerate_est2genome-gene-1.2	209.812	449.343	525.256	229.279	10.5818	249.11	394.804	162.99		612.114	903.883	798.756	457.517	3.96944	416.363	771.584	292.616
maker-scaffold_105|ref0001923-exonerate_est2genome-gene-1.3	1388.68	1386.15	1512.55	836.759	475.438	1336.97	1429.13	883.057		421.516	370.311	390.312	216.828	384.983	714.112	394.046	438.641
maker-scaffold_105|ref0001923-exonerate_est2genome-gene-1.4	6530.4	6258.73	6496.25	6934.69	7170.05	6856.99	6428.46	6987.24		3339.68	2654.28	3528.51	2593.16	2877.94	3190.05	3174.16	2887.05
maker-scaffold_1050|ref0009179-exonerate_est2genome-gene-0.0	1105.04	940.816	798.832	1343.91	754.521	860.438	948.228	986.291		316.388	265.325	249.821	406.484	266.603	202.797	277.178	291.961
maker-scaffold_1050|ref0009179-exonerate_est2genome-gene-0.1	497.392	448.343	576.337	556.795	499.165	527.687	507.357	527.882		354.693	368.404	442.083	392.255	519.285	480.356	388.393	463.965
maker-scaffold_1050|ref0009179-exonerate_est2genome-gene-0.2	737.942	734.198	840.225	839.831	742.992	619.235	770.788	734.019		403.822	441.909	442.03	345.605	503.369	429.98	429.254	426.318
maker-scaffold_10500|ref0032179-exonerate_est2genome-gene-0.2	227.034	921.758	1525.41	1069.13	303.423	962.848	891.402	778.467		338.946	874.263	1484.95	784.43	454.613	1419.55	899.388	886.196
maker-scaffold_10502|ref0032181-exonerate_est2genome-gene-0.0	0.872029	999.965	0.685333	3432.76	3654.6	4870.3	333.841	3985.88		348.777	1692.5	2.33393	4037.44	3520.58	4605.37	681.203	4054.46
maker-scaffold_10503|ref0032180-exonerate_est2genome-gene-0.0
maker-scaffold_10503|ref0032180-exonerate_est2genome-gene-0.1
maker-scaffold_10504|ref0032183-exonerate_est2genome-gene-0.0	5106.25	5170.47	4597.7	4776.69	4483.01	4266.79	4958.14	4508.83		4982.5	5583.51	4882.08	4778.5	4866.54	5043.23	5149.36	4896.09
maker-scaffold_10504|ref0032183-exonerate_est2genome-gene-0.1	18123	17150.3	20008.5	15450.9	14336.7	14571.5	18427.3	14786.4		6835.59	4589.89	6310.76	5882.89	7066.03	7302.8	5912.08	6750.57
maker-scaffold_10506|ref0032185-exonerate_est2genome-gene-0.0	2239.72	2424.26	2514.32	2217.92	2186.88	3131.69	2392.76	2512.16		2195	2098.8	3139.98	2620.89	2457.14	2593.28	2477.93	2557.1
maker-scaffold_10506|ref0032185-exonerate_est2genome-gene-0.1	1639.76	1916.74	2239.68	1623.92	1640.99	1935.52	1932.06	1733.48		2281.47	2368.93	2522.93	2578.65	2440.23	2239.48	2391.11	2419.46
maker-scaffold_10508|ref0032177-exonerate_est2genome-gene-0.0	960.25	1730.17	1240.51	1747.86	1833.43	998.254	1310.31	1526.51		894.106	1467.99	896.886	1359.98	1586.7	2381.51	1086.33	1776.06
maker-scaffold_10509|ref0032176-exonerate_est2genome-gene-0.0
maker-scaffold_1051|ref0009180-exonerate_est2genome-gene-0.0
maker-scaffold_1051|ref0009180-exonerate_est2genome-gene-0.1
maker-scaffold_1051|ref0009180-exonerate_est2genome-gene-0.2										543.35	205.121	813.677	541.712	49.7287	179.281	520.716	256.907
maker-scaffold_10510|ref0001618-exonerate_est2genome-gene-0.0
maker-scaffold_10510|ref0001618-exonerate_est2genome-gene-0.1	318.184	406.212	200.033	331.574	162.033	322.924	308.143	272.177		585.596	634.714	553.138	654.327	431.737	581.127	591.149	555.73
maker-scaffold_10512|ref0001616-exonerate_est2genome-gene-0.0	2635.53	3145.41	2660.59	2998.87	3229.48	3146.44	2813.84	3124.93		1823.61	1395.36	2005.13	1806.57	2147.76	2321.15	1741.37	2091.83
maker-scaffold_10513|ref0001617-exonerate_est2genome-gene-0.0	721.619	767.299	1317.91	1125.98	908.267	863.392	935.611	965.878		600.324	453.302	1154.03	843.297	958.983	920.416	735.887	907.565
maker-scaffold_10514|ref0001622-exonerate_est2genome-gene-0.0	6663.61	5459.34	7712.63	6396.46	6015.65	4226.41	6611.86	5546.17		931.45	1030.8	1008.99	858.949	1570.78	1525	990.415	1318.25
maker-scaffold_10515|ref0001623-exonerate_est2genome-gene-0.0	1473.95	1634.89	2400.43	2454.46	2281.39	2126.5	1836.42	2287.45		274.119	267.211	457.713	483.356	524.255	691.903	333.014	566.505
maker-scaffold_10519|ref0001614-exonerate_est2genome-gene-0.0	222.326	251.753	258.537	189.081	355.347	245.133	244.205	263.187		821.403	1145.38	729.72	595.689	1761.79	1343.64	898.833	1233.71
maker-scaffold_1052|ref0009181-exonerate_est2genome-gene-0.0
maker-scaffold_1052|ref0009181-exonerate_est2genome-gene-0.1	1203.75	985.951	846.404	1655.9	1048.5	1115.42	1012.04	1273.27		151.314	92.5272	187.113	88.7765	80.5812	33.7688	143.651	67.7088
maker-scaffold_1052|ref0009181-exonerate_est2genome-gene-0.2	2406.48	2255.75	2715.41	2556.72	2190.27	2354.91	2459.22	2367.3		2492.7	5180.8	2988.12	3536.31	3176.38	2453.4	3553.88	3055.36
maker-scaffold_1052|ref0009181-exonerate_est2genome-gene-0.3	2775.46	2965.88	2834.75	2771.59	2314.49	2545.9	2858.69	2543.99		1506.24	1601.54	2059.43	1683.24	2241.28	1740.09	1722.4	1888.2
maker-scaffold_10521|ref0044732-exonerate_est2genome-gene-0.0
maker-scaffold_10523|ref0044730-exonerate_est2genome-gene-0.0	2844.47	2107.31	3514.38	2365.64	3088.13	2835.34	2822.05	2763.04		2288.34	2796.52	3115.79	1911.04	2448.19	3038.83	2733.55	2466.02
maker-scaffold_10523|ref0044730-exonerate_est2genome-gene-0.1	151.35	5.02162	706.224	317.2	955.794	640.904	287.532	637.966
maker-scaffold_10524|ref0020799-exonerate_est2genome-gene-0.0	11692.2	11788.3	10716.1	11694.8	10278.8	9075.05	11398.9	10349.5		9313.57	10279.4	9482.45	9196.96	8458.74	7548.1	9691.8	8401.27
maker-scaffold_10524|ref0020799-exonerate_est2genome-gene-0.1	216.581	205.617	267.558	141.54	170.901	162.442	229.918	158.294		120.847	147	124.907	105.648	156.184	167.898	130.918	143.243
maker-scaffold_10524|ref0020799-exonerate_est2genome-gene-0.2	525.194	477.43	523.33	386.364	484.233	388.869	508.651	419.822		737.898	560.229	728.122	645.527	751.072	631.56	675.416	676.053
maker-scaffold_10525|ref0044736-exonerate_est2genome-gene-0.0
maker-scaffold_10525|ref0044736-exonerate_est2genome-gene-0.1
maker-scaffold_10525|ref0044736-exonerate_est2genome-gene-0.2	3933.2	3099.28	3617.51	3519.52	3577.07	3847.4	3550	3648		7504.69	11315.9	8195.97	8499.21	6960.58	6253.71	9005.53	7237.83
maker-scaffold_10525|ref0044736-exonerate_est2genome-gene-0.3	391.951	591.767	379.629	432.848	469.496	480.434	454.449	460.926		1324.48	1169.18	1156.3	1235.4	844.577	1174.56	1216.65	1084.85
maker-scaffold_10529|ref0044738-exonerate_est2genome-gene-0.0	953.606	742.223	837.491	1602.23	1222.89	2182.64	844.44	1669.25		1644.81	708.136	1203.72	2435.43	2725.74	4052.14	1185.56	3071.1
maker-scaffold_10529|ref0044738-exonerate_est2genome-gene-0.1
maker-scaffold_10529|ref0044738-exonerate_est2genome-gene-0.2	313.388	321.963	296.195	259.372	636.159	3549.2	310.516	1481.58		3762.19	2356.49	3019.21	2725.44	1455.37	7444.61	3045.96	3875.14
maker-scaffold_1053|ref0009182-exonerate_est2genome-gene-0.0
maker-scaffold_1053|ref0009182-exonerate_est2genome-gene-0.5	8016.84	8758.21	7261.9	8501.78	7992.84	8564.1	8012.32	8352.91		7575.45	6720.23	6872.51	7056.07	7225.19	6975.88	7056.06	7085.72
maker-scaffold_1053|ref0009182-exonerate_est2genome-gene-0.6	286.56	88.271	446.399	204.558	49.3395	451.944	273.743	235.28		484.398	460.994	426.474	676.566	69.6244	1047.73	457.289	597.973
maker-scaffold_1053|ref0009182-exonerate_est2genome-gene-0.7	1292.88	922.764	1133.72	1359.45	1317.29	999.248	1116.46	1225.33		1811.83	1799.15	1070.02	1886.6	3242.04	2357.05	1560.33	2495.23
maker-scaffold_1053|ref0009182-exonerate_est2genome-gene-0.8	66993.6	52194.2	61600.9	55474.4	58659.5	50712.2	60262.9	54948.7		63437.2	67542.2	60562.9	60371.5	58414.4	58722.7	63847.4	59169.5
maker-scaffold_10530|ref0014203-exonerate_est2genome-gene-0.0	10869	10377.1	11290.6	10486.2	10812.1	11865.1	10845.5	11054.5		14470	13051.1	12556.8	9990.32	11397.4	14511.5	13359.3	11966.4
maker-scaffold_10530|ref0014203-exonerate_est2genome-gene-0.1
maker-scaffold_10530|ref0014203-exonerate_est2genome-gene-0.2
maker-scaffold_10531|ref0014204-exonerate_est2genome-gene-0.0
maker-scaffold_10532|ref0014205-exonerate_est2genome-gene-0.0	19939.1	17836.4	20495	19577.9	18170.2	19598.3	19423.5	19115.4		5943.45	3443.59	4396.11	6105.03	5559.91	6336.49	4594.39	6000.48
maker-scaffold_10532|ref0014205-exonerate_est2genome-gene-0.1	1309.16	1188.56	1121.12	1071.26	1111.12	1466.91	1206.28	1216.43		1757.79	1084.21	1263.13	1476.49	1094.27	1274.26	1368.38	1281.67
maker-scaffold_10533|ref0014206-exonerate_est2genome-gene-0.0	1.91881	2.00575	0.862675	132.296	690.992	139.767	1.59574	321.018
maker-scaffold_10534|ref0014199-exonerate_est2genome-gene-0.0	340.25	375.119	156.911	113.654	243.386	43.2835	290.76	133.441		264.32	228.122	138.565	189.75	141.264	21.5202	210.336	117.511
maker-scaffold_10537|ref0014202-exonerate_est2genome-gene-0.0										85.4788	87.8053	89.6103	66.7946	68.6348	183.333	87.6315	106.254
maker-scaffold_1054|ref0009183-exonerate_est2genome-gene-0.0	9089.29	7899.64	7761	9611.26	9479.96	10985	8249.98	10025.4		2501.57	3343.48	1541.32	2856.47	2694.9	4019.7	2462.12	3190.36
maker-scaffold_1054|ref0009183-exonerate_est2genome-gene-0.2
maker-scaffold_10540|ref0007087-exonerate_est2genome-gene-0.0
maker-scaffold_10543|ref0007088-exonerate_est2genome-gene-0.0	4982.61	5393.14	5004.35	4900.68	6854.29	5383.2	5126.7	5712.73		13370.5	14949.5	14949.7	13704.4	13539.2	15636.9	14423.2	14293.5
maker-scaffold_10543|ref0007088-exonerate_est2genome-gene-0.1
maker-scaffold_10543|ref0007088-exonerate_est2genome-gene-0.2
maker-scaffold_10544|ref0007083-exonerate_est2genome-gene-0.0
maker-scaffold_10544|ref0007083-exonerate_est2genome-gene-0.1
maker-scaffold_10545|ref0007082-exonerate_est2genome-gene-0.0	7704.4	7978.88	8689.22	7263.2	10169.2	6139.28	8124.17	7857.22		8554.07	7109.65	6515.74	7461.6	8144.39	7152.82	7393.15	7586.27
maker-scaffold_10545|ref0007082-exonerate_est2genome-gene-0.1	251.095	233.7	256.734	266.504	241.578	193.934	247.176	234.005
maker-scaffold_10545|ref0007082-exonerate_est2genome-gene-0.2	961.275	531.595	1042.26	675.605	753.213	678.312	845.043	702.377		523.71	230.906	542.093	398.95	603.843	560.959	432.236	521.251
maker-scaffold_10549|ref0007093-exonerate_est2genome-gene-0.0	81.4032	95.2884	214.805	96.0988	210.394	56.0871	130.499	120.86		332.096	246.199	475.797	316.582	306.399	188.24	351.364	270.407
maker-scaffold_10549|ref0007093-exonerate_est2genome-gene-0.1
maker-scaffold_1055|ref0009184-exonerate_est2genome-gene-0.0	3729.04	4064.16	4131.87	4276.71	4069.33	3579.61	3975.02	3975.22		3246.33	3116.25	3667.22	3348.57	3164.44	2566.47	3343.27	3026.5
maker-scaffold_1055|ref0009184-exonerate_est2genome-gene-0.1	5170.5	3183.53	3980.14	3965.76	2911.64	3339.4	4111.39	3405.6		8083.42	7979.16	6850.07	7514.88	6934.71	6011.85	7637.55	6820.48
maker-scaffold_1055|ref0009184-exonerate_est2genome-gene-0.2
maker-scaffold_1055|ref0009184-exonerate_est2genome-gene-0.3	2328.85	2594.76	2379.64	2134.21	2215.21	1420.61	2434.42	1923.34		2145.87	3377.81	2695.23	1876.36	1582.72	611.577	2739.64	1356.89
maker-scaffold_1055|ref0009184-exonerate_est2genome-gene-0.4										223.058	191.863	85.9531	404.359	620.767	24.8832	166.958	350.003
maker-scaffold_1055|ref0009184-exonerate_est2genome-gene-0.5	698.639	895.679	726.161	854.342	1121.32	1340.89	773.493	1105.52		883.306	961.129	921.093	1294.32	1013.69	1370.5	921.843	1226.17
maker-scaffold_1055|ref0009184-exonerate_est2genome-gene-0.6
maker-scaffold_10551|ref0025278-exonerate_est2genome-gene-0.0	81.3969	98.2977	243.568	147.744	156.183	215.618	141.088	173.181		519.75	628.953	1051.42	758.81	720.231	669.631	733.376	716.224
maker-scaffold_10551|ref0025278-exonerate_est2genome-gene-0.1	1070.51	1147.43	982.88	902.875	850.189	1184.36	1066.94	979.141		1627.09	2105.54	1490.58	1643.2	1611.57	1653.84	1741.07	1636.2
maker-scaffold_10552|ref0025275-exonerate_est2genome-gene-0.0	209.855	117.357	429.377	207.64	247.185	167.351	252.196	207.392		136.589	78.222	107.696	141.045	121.365	99.7319	107.502	120.714
maker-scaffold_10553|ref0025276-exonerate_est2genome-gene-0.0	40208.9	20433.2	30453.5	26047.7	27474.5	19673.1	30365.2	24398.4		9342.06	11953.5	8235.58	6561.79	8495.54	15129.5	9843.71	10062.3
maker-scaffold_10554|ref0025273-exonerate_est2genome-gene-0.0										499.127	449.51	723.063	269.997	370.069	192.72	557.233	277.595
maker-scaffold_10555|ref0025274-exonerate_est2genome-gene-0.0
maker-scaffold_10555|ref0025274-exonerate_est2genome-gene-0.1
maker-scaffold_10556|ref0025271-exonerate_est2genome-gene-0.0
maker-scaffold_10557|ref0025272-exonerate_est2genome-gene-0.0	355.564	177.537	480.415	285.161	642.453	407.574	337.838	445.063		422.492	461.955	437.704	407.775	545.152	347.203	440.717	433.376
maker-scaffold_10557|ref0025272-exonerate_est2genome-gene-0.1	487.809	457.37	542.208	436.939	377.164	245.12	495.796	353.074		282.967	335.973	313.634	173.421	308.392	220.619	310.858	234.144
maker-scaffold_10557|ref0025272-exonerate_est2genome-gene-0.2
maker-scaffold_10557|ref0025272-exonerate_est2genome-gene-0.3	956.467	805.412	976.658	753.087	915.003	789.56	912.846	819.217		781.121	798.862	882.356	554.488	776.936	807.273	820.78	712.899
maker-scaffold_10557|ref0025272-exonerate_est2genome-gene-0.4	3424.3	2896.67	3245.88	3298.44	3154.28	2921.97	3188.95	3124.9		6563.41	6107.47	8259.01	6456.05	5766.83	4269.6	6976.63	5497.49
maker-scaffold_10558|ref0025282-exonerate_est2genome-gene-0.0	262.567	309.928	362.709	317.143	305.439	341.622	311.734	321.401		223.027	284.431	292.997	256.701	321.32	304.56	266.818	294.194
maker-scaffold_10559|ref0025283-exonerate_est2genome-gene-0.0
maker-scaffold_10559|ref0025283-exonerate_est2genome-gene-0.1	293.233	408.22	356.361	390.215	9.44027	16.6991	352.605	138.785		1548.5	1050.81	1483.8	1662.35	46.7443	22.6358	1361.03	577.243
maker-scaffold_1056|ref0009185-exonerate_est2genome-gene-0.0	808.828	1358.06	1097.81	1025.82	1201.14	1639.2	1088.23	1288.72		426.412	676.74	506.613	458.956	921.189	496.129	536.589	625.425
maker-scaffold_1056|ref0009185-exonerate_est2genome-gene-0.2										152.285	261.592	117.889	112.335	267.611	119.927	177.256	166.624
maker-scaffold_1056|ref0009185-exonerate_est2genome-gene-0.3	1603.35	2009.01	1547.49	1837.72	1656.84	905.71	1719.95	1466.76		1238	1607.31	1160.57	1156.62	1652.36	1119.79	1335.3	1309.59
maker-scaffold_1056|ref0009185-exonerate_est2genome-gene-0.4	614.303	741.217	665.141	735.538	792.061	1147.94	673.554	891.845		712.349	639.466	673.799	786.617	734.157	891.263	675.205	804.012
maker-scaffold_1056|ref0009185-exonerate_est2genome-gene-0.5	423.564	809.416	413.709	509.321	500.439	1168.63	548.896	726.131		339.948	647.195	300.57	292.386	420.792	1176.44	429.238	629.872
maker-scaffold_10560|ref0019757-exonerate_est2genome-gene-0.0	5470.45	4685.02	4040.23	5266.37	6424.75	6167.85	4731.9	5952.99		3180.52	2293.51	2385.86	3480.88	4878.48	4060.13	2619.96	4139.83
maker-scaffold_10560|ref0019757-exonerate_est2genome-gene-0.1	652.644	673.015	747.764	806.808	1380.83	527.663	691.141	905.099		1113.22	1175.86	1652.77	1459.85	1568.79	983.231	1313.95	1337.29
maker-scaffold_10560|ref0019757-exonerate_est2genome-gene-0.2	932.451	1728.17	1367.11	1016.49	863.832	915.576	1342.58	931.964		1122.06	1357.22	1455.37	1022.12	837.615	1012.21	1311.55	957.316
maker-scaffold_10561|ref0019756-exonerate_est2genome-gene-0.0
maker-scaffold_10565|ref0019752-exonerate_est2genome-gene-0.0	28.6913	53.1587	68.351	87.8558	204.893	141.764	50.067	144.838
maker-scaffold_10566|ref0020905-exonerate_est2genome-gene-0.0
maker-scaffold_10569|ref0019748-exonerate_est2genome-gene-0.0
maker-scaffold_10569|ref0019748-exonerate_est2genome-gene-0.1	2174.55	2497.47	2364.39	1997.89	2775.83	2109.76	2345.47	2294.49		2477	2073.03	2737.52	2203.2	3275.86	2079.4	2429.18	2519.49
maker-scaffold_10569|ref0019748-exonerate_est2genome-gene-0.2	2345.15	2486.44	2364.38	1609.49	2774.65	2127.49	2398.66	2170.54		4728.02	4206.22	4509.88	3725.28	5101.31	3395.07	4481.37	4073.89
maker-scaffold_10570|ref0037675-exonerate_est2genome-gene-0.0	2444.81	3074.2	2620.2	2431.74	2977.55	2109.76	2713.07	2506.35		1639.86	2721.18	1557.76	2407.57	2323.84	2298.81	1972.93	2343.41
maker-scaffold_10571|ref0037676-exonerate_est2genome-gene-0.0	1994.38	2160.46	1859.88	1714.84	2046.61	2058.58	2004.91	1940.01		966.814	1493.74	1122.69	1078.83	1226.58	1111.9	1194.42	1139.1
maker-scaffold_10571|ref0037676-exonerate_est2genome-gene-0.1	1803.65	1712.13	2366.27	1803.64	1597.64	1222.73	1960.68	1541.33		267.25	300.661	255.867	173.461	366.09	304.54	274.593	281.364
maker-scaffold_10572|ref0037677-exonerate_est2genome-gene-0.0
maker-scaffold_10573|ref0031736-exonerate_est2genome-gene-0.0
maker-scaffold_10574|ref0037679-exonerate_est2genome-gene-0.0
maker-scaffold_10574|ref0037679-exonerate_est2genome-gene-0.1
maker-scaffold_10577|ref0037682-exonerate_est2genome-gene-0.0	390.08	395.181	244.938	97.1816	330.485	570.068	343.4	332.578		1155.48	1094.75	915	616.708	635.67	1150.89	1055.08	801.09
maker-scaffold_10577|ref0037682-exonerate_est2genome-gene-0.1	144.763	111.333	76.177	24.8498	47.9235	87.6566	110.758	53.4766		1159.42	900.978	915.025	572.134	419.8	534.097	991.806	508.677
maker-scaffold_10578|ref0037683-exonerate_est2genome-gene-0.0
maker-scaffold_10579|ref0037684-exonerate_est2genome-gene-0.0	1871.69	2932.77	1526.78	2539.14	1977.16	1753.37	2110.41	2089.89		5686	5457.51	5321.53	6857.12	5479.33	4997.38	5488.35	5777.95
maker-scaffold_10579|ref0037684-exonerate_est2genome-gene-0.1
maker-scaffold_10579|ref0037684-exonerate_est2genome-gene-0.2	4141.15	4824.44	4009.74	4407.92	4095.62	5323.16	4325.11	4608.9		3373.08	3679.38	3699.07	3421.91	2835.16	3349.08	3583.85	3202.05
maker-scaffold_10579|ref0037684-exonerate_est2genome-gene-0.3	912.405	978.927	424.409	1007.18	878.607	758.05	771.914	881.279		122.795	444.963	61.7626	144.544	254.672	211.622	209.84	203.612
maker-scaffold_10583|ref0030437-exonerate_est2genome-gene-0.0
maker-scaffold_10584|ref0030440-exonerate_est2genome-gene-0.0
maker-scaffold_10585|ref0030439-exonerate_est2genome-gene-0.0	1415.49	1708.11	2037.72	1775.77	1263.94	2472.08	1720.44	1837.27		1151.54	1462.22	1475.18	1607.66	1149.98	2175.49	1362.98	1644.37
maker-scaffold_10586|ref0030442-exonerate_est2genome-gene-0.0
maker-scaffold_10589|ref0030443-exonerate_est2genome-gene-0.0	108.335	83.2498	67.2338	44.474	93.3914	112.252	86.2728	83.3725
maker-scaffold_1059|ref0009188-exonerate_est2genome-gene-0.1
maker-scaffold_10590|ref0048324-exonerate_est2genome-gene-0.0	205.083	279.834	156.079	198.381	221.204	436.164	213.665	285.25		618.995	1012.73	522.887	948.813	661.533	1206.95	718.204	939.097
maker-scaffold_10593|ref0048323-exonerate_est2genome-gene-0.1
maker-scaffold_10593|ref0048323-exonerate_est2genome-gene-0.3	3284.36	3500.48	3223.42	3090.83	3964.46	4012.8	3336.09	3689.36		4291.77	4764.6	3854.97	4560.78	5917.04	5303.01	4303.78	5260.28
maker-scaffold_10593|ref0048323-exonerate_est2genome-gene-0.4	12891.2	10612.8	11908.2	10118.5	10692.4	10912.1	11804	10574.3		10144.8	10410.1	11055	9852.55	11771.4	12480.4	10536.6	11368.1
maker-scaffold_10596|ref0048326-exonerate_est2genome-gene-0.0
maker-scaffold_10596|ref0048326-exonerate_est2genome-gene-0.1	264.482	372.112	321.351	263.424	308.736	222.485	319.315	264.882		316.37	329.262	469.719	362.187	399.91	286.73	371.784	349.609
maker-scaffold_10596|ref0048326-exonerate_est2genome-gene-0.2
maker-scaffold_10596|ref0048326-exonerate_est2genome-gene-0.3	756.178	602.806	667.834	1138.39	1115.63	1090.82	675.606	1114.95		1711.58	3147.83	1688.72	2619.71	2026.4	1948.37	2182.71	2198.16
maker-scaffold_10597|ref0048327-exonerate_est2genome-gene-0.0	3274.77	3482.42	3569.94	3507.13	4057.95	4491.26	3442.38	4018.78		2305.05	3083.83	2927.05	2326.58	3862.79	3605.47	2771.97	3264.95
maker-scaffold_10597|ref0048327-exonerate_est2genome-gene-0.1
maker-scaffold_10598|ref0048332-exonerate_est2genome-gene-0.0	2461.11	2100.29	2933.57	2062.94	2273.31	1444.23	2498.32	1926.83		2390.55	1801.97	1889.56	1887.62	2102	1560.97	2027.36	1850.2
maker-scaffold_10599|ref0048333-exonerate_est2genome-gene-0.0	78848.8	57055.8	86309.5	66225	63302	44214.5	74071.3	57913.9		10979	15310.3	11913.2	10383.7	16421.1	17345.5	12734.1	14716.8
maker-scaffold_106|ref0001920-exonerate_est2genome-gene-0.0	178.218	309.924	212.698	224.154	114.181	265.832	233.613	201.389		3685.52	4981.26	5016.57	5515.9	2861.03	1233.04	4561.12	3203.32
maker-scaffold_106|ref0001920-exonerate_est2genome-gene-0.1	10229.7	11930.7	10232.2	11475.9	11507.2	12873.2	10797.6	11952.1		6361.99	8590.99	6381.33	7038.32	7421.17	8087.73	7111.44	7515.74
maker-scaffold_106|ref0001920-exonerate_est2genome-gene-1.0	9398.82	11094.2	9033.85	11055.4	8019.12	9768.14	9842.29	9614.22		21838.1	28291.7	22122.9	25006.6	16730.5	18387	24084.2	20041.4
maker-scaffold_106|ref0001920-exonerate_est2genome-gene-1.1	1117.45	1401.19	1170.5	948.37	2125.1	1879.4	1229.71	1650.96		1650.68	1271.29	1572.53	1475.45	1447.42	1701.94	1498.17	1541.61
maker-scaffold_106|ref0001920-exonerate_est2genome-gene-1.2	8000.57	5418.22	7989.08	8422.25	10108.9	8600.53	7135.96	9043.89		840.072	942.992	960.754	784.534	1565.81	1705.23	914.606	1351.86
maker-scaffold_1060|ref0014573-exonerate_est2genome-gene-0.0	1444.26	1579.73	1810.59	1445.17	973.274	1043.56	1611.53	1154		1601.55	1618.72	1951.69	1504.24	1068.41	1143.28	1723.99	1238.64
maker-scaffold_1060|ref0014573-exonerate_est2genome-gene-0.2	258.788	243.728	158.768	230.387	225.734	360.344	220.428	272.155		1075.9	768.309	709.912	972.074	571.007	912.535	851.375	818.538
maker-scaffold_1060|ref0014573-exonerate_est2genome-gene-0.3	389.09	492.472	350.912	1.38778e-17	1.38778e-17	1.38778e-17	410.825	1.38778e-17		562.017	461.922	639.409	100.369	0	1.31742	554.449	33.8954
maker-scaffold_1060|ref0014573-exonerate_est2genome-gene-0.4	8558.34	6561.64	8596.77	8285.89	9155.12	8416.43	7905.58	8619.15		6161.55	8516.54	6437.35	7912.7	9291.38	9210.82	7038.48	8804.97
maker-scaffold_10601|ref0035957-exonerate_est2genome-gene-0.0
maker-scaffold_10601|ref0035957-exonerate_est2genome-gene-0.2										84.4878	137.489	86.0823	21.3095	68.6413	105.013	102.687	64.9878
maker-scaffold_10601|ref0035957-exonerate_est2genome-gene-0.3
maker-scaffold_10602|ref0021503-exonerate_est2genome-gene-0.0	251.053	711.113	36.5495	407.985	203	238.236	332.905	283.074		1446.33	1848.86	127.225	3986.94	892.322	668.706	1140.8	1849.32
maker-scaffold_10602|ref0021503-exonerate_est2genome-gene-0.1	13732.6	10477.4	10808.5	12706.2	12425.7	11527.4	11672.8	12219.8		11829.9	11985	10889.5	9390.37	13700.3	10129.1	11568.1	11073.2
maker-scaffold_10604|ref0035960-exonerate_est2genome-gene-0.0	1693.44	1782.33	1870.7	1850.13	1652.36	1428.49	1782.16	1643.66		1154.48	1398.27	1415.72	1384.31	1368.84	1194.79	1322.82	1315.98
maker-scaffold_10605|ref0035961-exonerate_est2genome-gene-0.0
maker-scaffold_10606|ref0035958-exonerate_est2genome-gene-0.0
maker-scaffold_10607|ref0035959-exonerate_est2genome-gene-0.0	693.829	1099.29	849.149	751.032	1053.99	888.011	880.755	897.679		1880.58	2440.52	2608.27	2789.57	1450.41	1385.21	2309.79	1875.06
maker-scaffold_10608|ref0035962-exonerate_est2genome-gene-0.0	38717.6	33017.8	34797.2	31340.9	28958.4	48151.6	35510.9	36150.3		39228.2	38176.8	27632.2	37152.4	40869.2	46289.3	35012.4	41436.9
maker-scaffold_1061|ref0014572-exonerate_est2genome-gene-0.0	1715.5	1665.99	1754.9	1849.11	1710.5	1803.59	1712.13	1787.73		1405.04	1311.39	1469.99	1846.5	1690.16	1732.23	1395.48	1756.29
maker-scaffold_1061|ref0014572-exonerate_est2genome-gene-0.1
maker-scaffold_1061|ref0014572-exonerate_est2genome-gene-0.2	1410.73	1419.25	1374.28	1341.91	1122.58	1729.77	1401.42	1398.08		1785.29	1628.26	1997.35	1694.33	1588.68	2140.84	1803.63	1807.95
maker-scaffold_10610|ref0017953-exonerate_est2genome-gene-0.0
maker-scaffold_10613|ref0010631-exonerate_est2genome-gene-0.0
maker-scaffold_10613|ref0010631-exonerate_est2genome-gene-0.1
maker-scaffold_10616|ref0010639-exonerate_est2genome-gene-0.0	2538.73	2480.42	3132.84	3200.29	2811.3	2652.22	2717.33	2887.94		713.325	799.83	749.622	888.894	1248.47	1168.97	754.259	1102.11
maker-scaffold_10617|ref0010637-exonerate_est2genome-gene-0.1
maker-scaffold_10619|ref0010641-exonerate_est2genome-gene-0.0	1658.03	1244.73	1239.6	1104.32	1316.19	1499.39	1380.78	1306.63		1872.75	1265.57	1211.39	1183.32	1642.41	1762.39	1449.91	1529.37
maker-scaffold_10619|ref0010641-exonerate_est2genome-gene-0.1	53.6302	43.1333	116.046	74.4327	251.357	85.6289	70.9366	137.139		320.289	855.305	306.57	537.51	329.276	165.915	494.055	344.234
maker-scaffold_1062|ref0014575-exonerate_est2genome-gene-0.0
maker-scaffold_1062|ref0014575-exonerate_est2genome-gene-0.1										144.418	161.27	287.144	457.247	70.6204	103.206	197.611	210.358
maker-scaffold_1062|ref0014575-exonerate_est2genome-gene-0.2
maker-scaffold_10620|ref0048412-exonerate_est2genome-gene-0.0	553.929	525.575	702.925	595.03	680.271	594.63	594.143	623.31		800.768	855.169	1078.01	894.302	744.106	617.049	911.314	751.819
maker-scaffold_10620|ref0048412-exonerate_est2genome-gene-0.2	2075.83	2555.65	2222.55	2753.01	2466.06	3145.46	2284.68	2788.18		3776.91	3085.69	4159.25	3968.51	3567.33	3197.98	3673.95	3577.94
maker-scaffold_10624|ref0048377-exonerate_est2genome-gene-0.0	4019.41	6044.09	4556.41	5026.69	4640.3	5319.22	4873.3	4995.4		1448.26	2427.2	1779.27	1637.77	2701.86	3177.66	1884.91	2505.77
maker-scaffold_10624|ref0048377-exonerate_est2genome-gene-0.1
maker-scaffold_10625|ref0048379-exonerate_est2genome-gene-0.1
maker-scaffold_10626|ref0048410-exonerate_est2genome-gene-0.0	5214.55	4506.49	5387.69	4663.07	4345.15	4854.54	5036.24	4620.92		4307.48	5784.92	4362.49	4269.68	4968.01	4936.85	4818.29	4724.84
maker-scaffold_10627|ref0048411-exonerate_est2genome-gene-0.0
maker-scaffold_1063|ref0014574-exonerate_est2genome-gene-0.0
maker-scaffold_1063|ref0014574-exonerate_est2genome-gene-0.1
maker-scaffold_1063|ref0014574-exonerate_est2genome-gene-0.2
maker-scaffold_10630|ref0040578-exonerate_est2genome-gene-0.0	22.0072	23.0713	43.2418	152.918	316.443	119.1	29.4401	196.154		1106.36	1039.41	651.261	920.041	1834.41	1216.06	932.342	1323.5
maker-scaffold_10632|ref0030541-exonerate_est2genome-gene-0.0	3394.57	3672.99	3532.22	2892.47	2993.61	3026.33	3533.26	2970.8		3630.51	3917.99	4678.83	3098.68	3587.23	3820.46	4075.77	3502.12
maker-scaffold_10633|ref0030540-exonerate_est2genome-gene-0.0	1437.57	1098.29	1623.9	1378.05	1476.78	987.431	1386.59	1280.75		689.745	706.284	737.58	623.34	933.123	604.725	711.203	720.396
maker-scaffold_10633|ref0030540-exonerate_est2genome-gene-0.1
maker-scaffold_10633|ref0030540-exonerate_est2genome-gene-0.2	25037.7	18650.8	23080.3	20139.8	17357.7	18306.6	22256.3	18601.4		9299.81	10413	7292.06	7498.32	9511.23	10460.4	9001.63	9156.65
maker-scaffold_10634|ref0030547-exonerate_est2genome-gene-0.0
maker-scaffold_10634|ref0030547-exonerate_est2genome-gene-0.1
maker-scaffold_10637|ref0030544-exonerate_est2genome-gene-0.0	0	1860.56	1207.4	2965.73	1098.76	1678.55	1022.65	1914.35		300.632	400.815	1073.17	2309.63	1067.41	1415.39	591.541	1597.47
maker-scaffold_10637|ref0030544-exonerate_est2genome-gene-0.2	3971.49	6351	4016.89	4324.25	4489.87	5358.6	4779.79	4724.24		4898	5580.66	4360.75	4832.88	4190.07	4041.12	4946.47	4354.69
maker-scaffold_1064|ref0014577-exonerate_est2genome-gene-0.1
maker-scaffold_1064|ref0014577-exonerate_est2genome-gene-0.2
maker-scaffold_1064|ref0014577-exonerate_est2genome-gene-0.3	162260	131422	147322	175800	162256	130994	147002	156350		163200	155409	157981	137497	146538	147681	158864	143906
maker-scaffold_1064|ref0014577-exonerate_est2genome-gene-0.4	266.488	171.515	150.706	235.518	115.333	289.463	196.236	213.438		722.171	775.971	674.629	583.344	657.558	788.224	724.257	676.376
maker-scaffold_1064|ref0014577-exonerate_est2genome-gene-0.5	2094.07	2091.26	1753.94	2175.55	2165.16	2215.11	1979.76	2185.27		1227.2	1170.14	1162.35	1202.14	1340.98	1203.73	1186.56	1248.95
maker-scaffold_1064|ref0014577-exonerate_est2genome-gene-0.6	10397.5	8241.67	10804.1	9108.18	10907.7	9252.26	9814.41	9756.05		15371	15549.8	18388.6	14609.9	17201	13397.5	16436.4	15069.5
maker-scaffold_1064|ref0014577-exonerate_est2genome-gene-0.7	1082.94	1520.55	1308.76	1866.67	1671.77	1856.75	1304.08	1798.4		6890.6	6881.52	10220.2	5351.79	4822.76	6786.56	7997.43	5653.7
maker-scaffold_10640|ref0016361-exonerate_est2genome-gene-0.0	3623.64	3632.87	3157.87	3246.8	3112.16	3656.41	3471.46	3338.46		3367.2	2619.93	3054.55	2924.21	2845.11	3097.14	3013.89	2955.49
maker-scaffold_10640|ref0016361-exonerate_est2genome-gene-0.1	1432.95	462.388	331.024	514.506	1024.45	1438.37	742.12	992.443		2797.34	1510.84	1835.26	2024.36	3110.73	2471.25	2047.81	2535.44
maker-scaffold_10640|ref0016361-exonerate_est2genome-gene-0.2	12761.8	12659.9	16118.2	12855	15035.2	13090.8	13846.6	13660.3		18379.5	19942.2	23327.5	21333.7	24477.9	20293.9	20549.7	22035.2
maker-scaffold_10640|ref0016361-exonerate_est2genome-gene-0.3	3310.32	1838.5	1641.68	1944.18	2309.9	2968.26	2263.5	2407.45		6636.16	3970.47	2717.47	3977.42	2996.32	4241.46	4441.36	3738.4
maker-scaffold_10641|ref0016363-exonerate_est2genome-gene-0.0	598.963	698.089	753.158	810.925	844.392	764.946	683.404	806.755
maker-scaffold_10643|ref0016359-exonerate_est2genome-gene-0.0										351.851	52.4108	20.3898	126.641	149.223	80.7484	141.55	118.871
maker-scaffold_10643|ref0016359-exonerate_est2genome-gene-0.1										474.634	140.241	104.882	425.358	74.5988	397.37	239.919	299.109
maker-scaffold_10645|ref0016355-exonerate_est2genome-gene-0.0	10035.2	8365.04	9826.53	8058.63	8960.32	10864.9	9408.92	9294.61		5874.65	5630.26	6573.57	5970.65	6603.45	7579.35	6026.16	6717.82
maker-scaffold_10648|ref0010866-exonerate_est2genome-gene-0.0	4719.06	5210.59	4272.74	4106.28	5631.52	3716.45	4734.13	4484.75		3160.84	3613.51	5232.09	3812	6801.42	5076.84	4002.15	5230.09
maker-scaffold_10648|ref0010866-exonerate_est2genome-gene-0.2	287.539	260.78	190.204	215.926	172.256	388.906	246.174	259.03		683.856	697.711	523.791	514.404	483.469	521.788	635.12	506.554
maker-scaffold_1065|ref0014576-exonerate_est2genome-gene-0.0	1540.1	1897.68	1534.93	1604.29	1413.14	1948.32	1657.57	1655.25		2925.05	2166.56	2933.1	3379.64	2180.59	2855.29	2674.9	2805.17
maker-scaffold_1065|ref0014576-exonerate_est2genome-gene-0.1	261.701	100.305	203.79	232.4	263.013	65.9271	188.599	187.113
maker-scaffold_1065|ref0014576-exonerate_est2genome-gene-0.2	1409.76	1745.22	1392.2	1840.85	1745.85	2129.46	1515.73	1905.39		786.047	448.536	783.311	795.482	843.587	660.702	672.631	766.59
maker-scaffold_1065|ref0014576-exonerate_est2genome-gene-0.3	3886.27	2406.2	2945.15	3576.32	3496.13	2951.5	3079.21	3341.32		4128.67	3118.14	4518.56	4464.04	4067.72	3967.21	3921.79	4166.32
maker-scaffold_1065|ref0014576-exonerate_est2genome-gene-0.4	73.7515	158.468	70.7964	69.265	81.0875	216.637	101.005	122.33		413.646	388.434	549.831	571.003	413.832	473.663	450.637	486.166
maker-scaffold_1065|ref0014576-exonerate_est2genome-gene-0.5
maker-scaffold_10651|ref0041274-exonerate_est2genome-gene-0.0	267.388	261.784	255.811	327.48	357.819	366.233	261.661	350.511		140.505	134.572	130.944	147.806	159.166	178.005	135.341	161.659
maker-scaffold_10651|ref0041274-exonerate_est2genome-gene-0.1
maker-scaffold_10652|ref0041277-exonerate_est2genome-gene-0.0	242.372	1750.22	360.65	831.542	738.343	327.808	784.414	632.565		946.173	2516.05	750.286	2172.9	855.517	1006.74	1404.17	1345.05
maker-scaffold_10653|ref0041276-exonerate_est2genome-gene-0.0	2057.62	2910.71	2086.07	2541.25	2822.67	2950.53	2351.47	2771.48		3490.01	3121.97	3472.46	4516.22	3611.1	3529.41	3361.48	3885.58
maker-scaffold_10655|ref0041270-exonerate_est2genome-gene-0.0	4041.46	5480.4	4347.26	5735.35	6324.48	5645.08	4623.04	5901.64		3734.66	3574.38	4546.14	4112.97	4012.01	3649.21	3951.72	3924.73
maker-scaffold_10657|ref0041272-exonerate_est2genome-gene-0.0
maker-scaffold_10657|ref0041272-exonerate_est2genome-gene-0.1	396.751	585.749	323.941	48.6089	34.476	202.878	435.48	95.3211		493.221	1173.13	422.025	136.65	22.8695	235.925	696.124	131.815
maker-scaffold_10657|ref0041272-exonerate_est2genome-gene-0.2	90.0706	108.323	97.8311	71.31	119.517	91.555	98.7417	94.1274
maker-scaffold_10658|ref0004415-exonerate_est2genome-gene-0.0
maker-scaffold_1066|ref0014579-exonerate_est2genome-gene-0.0
maker-scaffold_1066|ref0014579-exonerate_est2genome-gene-0.1	2146.76	2226.66	2324.01	2357.37	2987.81	2260.39	2232.48	2535.19		2195.01	1711.28	2654.84	1872.13	2588.46	2164.44	2187.05	2208.34
maker-scaffold_10660|ref0023496-exonerate_est2genome-gene-0.0	1612.97	1368.1	1446.09	1566.08	1614.79	1951.27	1475.72	1710.71		821.405	912.454	864.224	741.149	1068.41	1155.49	866.028	988.35
maker-scaffold_10660|ref0023496-exonerate_est2genome-gene-0.1	1784.5	1735.19	1876.98	2155.91	1778.91	2051.68	1798.89	1995.5		3444.81	3565.8	3808.52	3564.16	3721.53	3725.32	3606.37	3670.34
maker-scaffold_10661|ref0023497-exonerate_est2genome-gene-0.0	297.167	58.1811	272.105	347.047	274.594	135.833	209.151	252.491		2303.09	3243.28	1156.12	2196.06	666.505	468.26	2234.16	1110.28
maker-scaffold_10661|ref0023497-exonerate_est2genome-gene-0.1	1056.12	1238.71	1095.11	1021.67	958.445	1318.25	1129.98	1099.45		1379.49	1406.84	1656.14	1137.72	1253.44	1267.52	1480.82	1219.56
maker-scaffold_10664|ref0023500-exonerate_est2genome-gene-0.0	7657.45	6785.31	8498.04	5399.61	5677.2	4447.93	7646.93	5174.91		11236.4	18267.2	14014.7	11636.8	12130.5	10037.2	14506.1	11268.2
maker-scaffold_10664|ref0023500-exonerate_est2genome-gene-0.1
maker-scaffold_10666|ref0023502-exonerate_est2genome-gene-0.0	34375.1	34647.7	37749.6	29555.8	36789.2	34712.2	35590.8	33685.8		62313.2	52540.3	47708.7	51739.9	42619	39769.2	54187.4	44709.4
maker-scaffold_10666|ref0023502-exonerate_est2genome-gene-0.1
maker-scaffold_10668|ref0023488-exonerate_est2genome-gene-0.0	2834.86	2130.38	5003.69	4531.87	5188.25	2989.89	3322.98	4236.67		929.476	993.549	1603.71	1823.21	2530.76	1398.65	1175.58	1917.54
maker-scaffold_1067|ref0014578-exonerate_est2genome-gene-0.1	147.582	152.456	155.293	112.533	0.257175	107.336	151.777	73.3756
maker-scaffold_1067|ref0014578-exonerate_est2genome-gene-0.2	834.748	815.441	809.662	567.082	2.57386	676.388	819.95	415.348		462.795	297.754	342.894	315.288	0.985524	269.7	367.814	195.324
maker-scaffold_10671|ref0005457-exonerate_est2genome-gene-0.0
maker-scaffold_10672|ref0005456-exonerate_est2genome-gene-0.0
maker-scaffold_10675|ref0005453-exonerate_est2genome-gene-0.0
maker-scaffold_10675|ref0005453-exonerate_est2genome-gene-0.1
maker-scaffold_1068|ref0014570-exonerate_est2genome-gene-0.0	3884.35	2497.48	3105.83	3056.73	3506.39	3676.1	3162.55	3413.08		7221.73	5417.4	6820.85	6048.37	5644.46	5886.39	6486.66	5859.74
maker-scaffold_10682|ref0031872-exonerate_est2genome-gene-0.0	2141.03	1669	2216.32	1884.21	1757.15	1183.34	2008.78	1608.23		1829.5	2102.66	1508.66	1583.23	1858.28	1600.11	1813.61	1680.54
maker-scaffold_10682|ref0031872-exonerate_est2genome-gene-0.1	4174.69	4043.1	5202.81	3192.04	3638.48	2269.24	4473.53	3033.25		4186.64	3007.42	4091.15	2924.25	3499.69	3590.93	3761.74	3338.29
maker-scaffold_10682|ref0031872-exonerate_est2genome-gene-0.2	614.313	529.587	756.789	742.756	966.227	683.228	633.563	797.403		758.524	857.104	721.155	727.841	1035.58	1453.25	778.928	1072.22
maker-scaffold_10682|ref0031872-exonerate_est2genome-gene-0.3
maker-scaffold_10682|ref0031872-exonerate_est2genome-gene-0.4	4210.2	2414.23	3460.42	2809.86	4051.05	4048.24	3361.62	3636.38		2398.4	1896.46	2167.91	2041.02	2283.05	3446.37	2154.26	2590.15
maker-scaffold_10685|ref0037727-exonerate_est2genome-gene-0.0	39671.2	39337.7	40877	33367.7	38651.2	32495.2	39961.9	34838		63723.1	68679	54624.3	59231.6	53615.5	49475	62342.1	54107.3
maker-scaffold_10688|ref0031855-exonerate_est2genome-gene-0.0	2752.44	3470.38	3293.47	3183.79	3474.52	4027.57	3172.1	3561.96		2889.67	2292.54	3382.92	2973.11	3044.07	3384.9	2855.05	3134.02
maker-scaffold_1069|ref0014569-exonerate_est2genome-gene-0.0	297.025	908.711	448.739	527.901	471.93	939.235	551.492	646.355		1045.42	1398.28	1258.87	1365.45	966.935	1805.99	1234.19	1379.46
maker-scaffold_1069|ref0014569-exonerate_est2genome-gene-0.1	822.257	1191.56	990.987	901.861	1221.58	1354.67	1001.6	1159.37		714.309	753.058	725.495	563.417	1000.77	1002.09	730.954	855.424
maker-scaffold_1069|ref0014569-exonerate_est2genome-gene-0.2	986.195	755.262	831.198	935.891	764.652	599.542	857.552	766.695		393.03	276.761	317.059	268.91	313.361	307.918	328.95	296.73
maker-scaffold_1069|ref0014569-exonerate_est2genome-gene-0.3										506.033	343.584	273.872	361.247	716.253	919.135	374.496	665.545
maker-scaffold_10690|ref0019784-exonerate_est2genome-gene-0.0	9994.94	10161.4	8725.96	10152.6	8281.23	12289.4	9627.44	10241.1		8222.95	7296.72	7013.8	7238.33	7589.29	10071.8	7511.16	8299.81
maker-scaffold_10690|ref0019784-exonerate_est2genome-gene-0.1	1789.28	2071.2	1842.84	1883.16	1611.28	882.082	1901.11	1458.84		2009.31	2154.19	1841.3	1768.72	2009.49	1216.13	2001.6	1664.78
maker-scaffold_10692|ref0019786-exonerate_est2genome-gene-0.1	638.255	729.183	842.941	743.782	861.435	676.339	736.793	760.519		437.24	338.804	392.905	441.119	574.994	447.932	389.65	488.015
maker-scaffold_10692|ref0019786-exonerate_est2genome-gene-0.2	2493.7	2333.99	2702.83	2052.65	3067.59	2890.48	2510.17	2670.24		3537.17	4335.11	3455.17	3973.03	4519.35	4231.44	3775.82	4241.27
maker-scaffold_10694|ref0019788-exonerate_est2genome-gene-0.0
maker-scaffold_10694|ref0019788-exonerate_est2genome-gene-0.1
maker-scaffold_10694|ref0019788-exonerate_est2genome-gene-0.2
maker-scaffold_10694|ref0019788-exonerate_est2genome-gene-0.3
maker-scaffold_10699|ref0019779-exonerate_est2genome-gene-0.0
maker-scaffold_10699|ref0019779-exonerate_est2genome-gene-0.1
maker-scaffold_107|ref0001921-exonerate_est2genome-gene-0.0	3522.06	2441.31	3394.02	2768.51	2982.19	2811.71	3119.13	2854.14		4683.8	4781.77	4685.65	4474.09	5246.55	4606.56	4717.07	4775.73
maker-scaffold_107|ref0001921-exonerate_est2genome-gene-1.0	281.754	238.717	359.144	374.99	417.023	332.75	293.205	374.921		184.714	252.016	148.948	180.032	218.856	203.794	195.226	200.894
maker-scaffold_107|ref0001921-exonerate_est2genome-gene-1.1	6801.61	5848.5	7946.91	6973.93	6514.81	5601.76	6865.68	6363.5		3205.07	3335.78	3205.33	3417.57	4348.25	4936.79	3248.73	4234.2
maker-scaffold_1070|ref0045094-exonerate_est2genome-gene-0.0	3989.72	4923.73	3697.34	4872.78	4230.1	5719.91	4203.6	4940.93		3733.68	3575.34	3726.64	3927.47	3758.33	4653.52	3678.55	4113.11
maker-scaffold_1070|ref0045094-exonerate_est2genome-gene-0.1	102.515	84.2559	188.711	104.341	150.207	66.9239	125.161	107.157		2113.44	4097.51	2066.11	3165.98	707.29	949.69	2759.02	1607.65
maker-scaffold_1070|ref0045094-exonerate_est2genome-gene-0.2	1797.91	2136.39	1673.16	2230.28	1664.98	1952.25	1869.15	1949.17		5269.41	4589.92	3955.76	6201.57	3355.44	4572.97	4605.03	4709.99
maker-scaffold_10700|ref0037461-exonerate_est2genome-gene-0.0	7082.46	5967.86	4456.7	7688.76	6162.7	4640.88	5835.67	6164.11		987.474	868.554	547.857	631.238	1280.3	1897.72	801.295	1269.75
maker-scaffold_10702|ref0014145-exonerate_est2genome-gene-0.0	1717.47	832.496	1405.73	1443.11	832.046	1318.24	1318.56	1197.8		1057.27	376.945	435.849	1140.93	862.485	777.162	623.353	926.859
maker-scaffold_10702|ref0014145-exonerate_est2genome-gene-0.1
maker-scaffold_10703|ref0014144-exonerate_est2genome-gene-0.0	412.047	1148.43	308.597	757.207	709.98	774.797	623.023	747.328		26.5014	74.4826	75.0779	63.4199	101.472	86.2172	58.6873	83.7031
maker-scaffold_10703|ref0014144-exonerate_est2genome-gene-0.1	1182.59	3117.32	598.5	1733.43	1742.43	2250.56	1632.8	1908.81		238.752	341.734	217.903	334.475	404.882	418.751	266.13	386.036
maker-scaffold_10703|ref0014144-exonerate_est2genome-gene-0.2
maker-scaffold_10703|ref0014144-exonerate_est2genome-gene-0.4
maker-scaffold_10704|ref0014165-exonerate_est2genome-gene-0.0										979.626	546.863	524.627	780.97	595.88	561.044	683.705	645.965
maker-scaffold_10705|ref0014163-exonerate_est2genome-gene-0.0	513.682	537.609	543.974	381.188	503.503	255.948	531.755	380.213		508.951	718.734	501.409	375.507	384.987	294.562	576.364	351.685
maker-scaffold_10708|ref0014142-exonerate_est2genome-gene-0.0
maker-scaffold_10708|ref0014142-exonerate_est2genome-gene-0.1
maker-scaffold_10708|ref0014142-exonerate_est2genome-gene-0.2
maker-scaffold_1071|ref0045095-exonerate_est2genome-gene-0.0	142.764	279.831	112.959	141.537	132.272	186.081	178.518	153.297		229.903	362.727	273.107	208.916	273.571	210.553	288.579	231.014
maker-scaffold_1071|ref0045095-exonerate_est2genome-gene-0.1
maker-scaffold_10710|ref0025233-exonerate_est2genome-gene-0.0	1938.81	1566.69	1938.93	1603.26	1717.31	1805.56	1814.81	1708.71		1310.72	1283.72	1408.82	1281.07	1709.06	1643.73	1334.42	1544.62
maker-scaffold_10713|ref0025239-exonerate_est2genome-gene-0.2
maker-scaffold_10714|ref0025221-exonerate_est2genome-gene-0.0										43.2121	26.6467	133.156	108.995	205.928	155.655	67.6718	156.859
maker-scaffold_10714|ref0025221-exonerate_est2genome-gene-0.1	900.911	780.335	536.675	423.571	766.688	447.932	739.307	546.064		8845.88	7629.81	8710.44	5896.2	6832.25	6457.44	8395.38	6395.3
maker-scaffold_10716|ref0020381-exonerate_est2genome-gene-0.0	194.546	159.48	233.459	202.494	240.452	271.728	195.828	238.225		357.662	246.222	249.811	282.29	181.044	631.204	284.565	364.846
maker-scaffold_10718|ref0020375-exonerate_est2genome-gene-0.0
maker-scaffold_10719|ref0020376-exonerate_est2genome-gene-0.0
maker-scaffold_10721|ref0038302-exonerate_est2genome-gene-0.0	805.992	918.748	719.855	958.662	1005.13	1238.5	814.865	1067.43		1166.29	523.917	1403.8	1472.98	623.73	730.159	1031.34	942.29
maker-scaffold_10722|ref0038305-exonerate_est2genome-gene-0.0	5500.13	5316.91	6883.2	4681.67	4967.29	4727.53	5900.08	4792.16		2598.83	3524.79	2958.03	2322.13	3357.43	3758.83	3027.21	3146.13
maker-scaffold_10723|ref0038304-exonerate_est2genome-gene-0.0	1248.76	1399.19	1278.23	1126.01	1254.64	1278.86	1308.72	1219.84		1510.17	1404.92	1862.96	1676.56	2085.09	1743.44	1592.68	1835.03
maker-scaffold_10723|ref0038304-exonerate_est2genome-gene-0.1
maker-scaffold_10723|ref0038304-exonerate_est2genome-gene-0.2	1401.13	1852.54	1328.45	1142.53	963.025	1369.44	1527.38	1158.33		3928.22	3922.76	3902.41	3782.92	2704.84	2605.66	3917.8	3031.14
maker-scaffold_10725|ref0038306-exonerate_est2genome-gene-0.0	297.115	290.87	205.465	344.013	319.177	487.34	264.483	383.51		1369.68	1228.38	856.353	1338.76	1320.09	1098.51	1151.47	1252.45
maker-scaffold_10725|ref0038306-exonerate_est2genome-gene-0.1
maker-scaffold_10725|ref0038306-exonerate_est2genome-gene-0.2	1871.71	1905.7	1870.68	1795.4	1872.3	2016.24	1882.7	1894.65		3219.81	2669.56	3384.6	2940.88	3037.11	3135.22	3091.32	3037.74
maker-scaffold_10729|ref0038310-exonerate_est2genome-gene-0.0	8687.74	5932.76	6837.33	6599.97	5596.38	5835.09	7152.61	6010.48		204.403	144.132	46.2708	358.869	474.523	248.708	131.602	360.7
maker-scaffold_1073|ref0045093-exonerate_est2genome-gene-0.0	3167.37	181.55	14459.9	4316.05	16061.8	18451.4	5936.29	12943.1
maker-scaffold_1073|ref0045093-exonerate_est2genome-gene-0.1	462.856	902.695	455.897	682.864	403.687	1678.62	607.149	921.722		1118.14	744.422	1199.49	1492.98	329.267	1046.91	1020.69	956.386
maker-scaffold_10731|ref0046512-exonerate_est2genome-gene-0.0	16069.2	11285.8	17485.3	19567.5	13000.1	13087.8	14946.7	15218.5		7696.3	6002.48	7101.73	7387.15	4835.69	10063.9	6933.5	7428.92
maker-scaffold_10733|ref0007803-exonerate_est2genome-gene-0.0
maker-scaffold_10734|ref0046517-exonerate_est2genome-gene-0.0										7285.62	5511.93	2257.28	4493.94	2916.74	2789.31	5018.28	3399.99
maker-scaffold_10734|ref0046517-exonerate_est2genome-gene-0.1	202.123	820.451	795.44	429.654	235.962	135.832	606.005	267.149		484.366	811.239	1879.66	2101.6	635.667	359.665	1058.42	1032.31
maker-scaffold_10734|ref0046517-exonerate_est2genome-gene-0.2
maker-scaffold_10739|ref0007813-exonerate_est2genome-gene-0.0
maker-scaffold_1074|ref0045098-exonerate_est2genome-gene-0.0										13119.9	16864.1	17780.2	40677.3	18850.4	10180.7	15921.4	23236.1
maker-scaffold_1074|ref0045098-exonerate_est2genome-gene-0.1	3957.14	4480.41	3534.87	2478.24	2942.29	2851.09	3990.81	2757.21		1954.28	2475.85	2043.8	1446.59	1396.69	1971.74	2157.98	1605.01
maker-scaffold_1074|ref0045098-exonerate_est2genome-gene-0.2	407.279	580.736	500.881	497.881	324.872	342.595	496.299	388.45		957.991	504.839	1072.88	894.262	577.972	612.546	845.236	694.927
maker-scaffold_1074|ref0045098-exonerate_est2genome-gene-0.3
maker-scaffold_1074|ref0045098-exonerate_est2genome-gene-0.4	170.808	56.1711	0.691346	71.3201	136.603	112.234	75.89	106.719		525.726	178.429	98.8298	317.822	341.212	485.852	267.662	381.629
maker-scaffold_10741|ref0008862-exonerate_est2genome-gene-0.1	434.169	447.337	247.611	579.531	401.302	789.584	376.372	590.139		5682.09	3428.32	4693.41	6016.13	6244.33	4407.32	4601.27	5555.92
maker-scaffold_10741|ref0008862-exonerate_est2genome-gene-0.2	3433.87	3296.87	3323.97	3187.91	3384.43	2892.43	3351.57	3154.93		4084.45	4235.83	3839.48	3658.59	3823.99	3669.34	4053.25	3717.31
maker-scaffold_10742|ref0025916-exonerate_est2genome-gene-0.0	415	424.268	247.62	373.951	386.274	312.075	362.296	357.433		1580.93	1111.91	1110.6	1505.54	2615.32	2131.95	1267.81	2084.27
maker-scaffold_10743|ref0010134-exonerate_est2genome-gene-0.0	854.863	860.576	983.85	916.308	1120.13	1030.76	899.763	1022.4		1303.83	1685.55	1885.36	1174.42	1607.59	1557.51	1624.91	1446.51
maker-scaffold_10743|ref0010134-exonerate_est2genome-gene-0.1	5765.62	5390.13	5292.49	5649.6	4937.72	5309.37	5482.75	5298.9		3612.83	3332.91	3446.59	3327.51	3504.66	3470.02	3464.11	3434.07
maker-scaffold_10743|ref0010134-exonerate_est2genome-gene-0.2
maker-scaffold_10743|ref0010134-exonerate_est2genome-gene-0.3	922.911	868.601	1052.98	866.709	930.982	802.356	948.163	866.682		2573.29	3000.79	2633.18	2354.26	2388.5	2386.14	2735.75	2376.3
maker-scaffold_10743|ref0010134-exonerate_est2genome-gene-0.4
maker-scaffold_10744|ref0010126-exonerate_est2genome-gene-0.0	1278.48	1340.01	1051.08	1281.98	1604.33	839.752	1223.19	1242.02		117.904	151.796	87.7624	119.009	268.603	161.297	119.154	182.97
maker-scaffold_10748|ref0025922-exonerate_est2genome-gene-0.0	448.519	437.309	451.512	461.721	413.567	179.149	445.78	351.479		223.035	253.894	214.507	254.455	367.085	192.714	230.479	271.418
maker-scaffold_10749|ref0025921-exonerate_est2genome-gene-0.0
maker-scaffold_1075|ref0045099-exonerate_est2genome-gene-0.0	2478.33	3098.27	3723.51	2986.45	2026.26	2831.41	3100.04	2614.7		1877.65	1481.26	2316.22	2015.38	1611.56	2284.17	1891.71	1970.37
maker-scaffold_1075|ref0045099-exonerate_est2genome-gene-0.1	3706.08	2528.57	3049.28	3155.86	2217.67	2565.59	3094.65	2646.37		6363.97	4530.72	5727.4	5573.94	4319.4	5448.55	5540.7	5113.96
maker-scaffold_1075|ref0045099-exonerate_est2genome-gene-0.2	30681.5	38831.2	29813.4	19037.6	26858.1	37507.2	33108.7	27801		36273.7	57265.8	42024.4	37061.3	44636.4	51340.3	45188	44346
maker-scaffold_1075|ref0045099-exonerate_est2genome-gene-0.3
maker-scaffold_1075|ref0045099-exonerate_est2genome-gene-0.4	2196.58	2625.86	2703.73	1846.04	2650.49	2171.79	2508.72	2222.77		3210.97	2455.75	3510.43	3339.7	3752.37	2363.84	3059.05	3151.97
maker-scaffold_1075|ref0045099-exonerate_est2genome-gene-0.5	8162.5	7840.47	10858.9	7482.18	7780.8	5794.71	8953.95	7019.23		4614.04	4181.41	4812.34	4074.13	4988.9	3949.31	4535.93	4337.44
maker-scaffold_10751|ref0043627-exonerate_est2genome-gene-0.0	127.429	158.475	194.869	95.0901	209.533	188.046	160.258	164.223		362.568	313.053	268.756	185.552	186.026	190.356	314.792	187.312
maker-scaffold_10751|ref0043627-exonerate_est2genome-gene-0.1	927.74	766.294	654.308	753.08	730.494	834.854	782.781	772.809		862.677	880.001	796.126	802.238	1203.7	1016.71	846.268	1007.55
maker-scaffold_10753|ref0043629-exonerate_est2genome-gene-0.0
maker-scaffold_10757|ref0019798-exonerate_est2genome-gene-0.0	36274.7	32505.3	41044.9	35573.2	37627.9	31325.6	36608.3	34842.2		42046.2	41740.7	42713.8	41495.3	34659.6	36713.5	42166.9	37622.8
maker-scaffold_10759|ref0043619-exonerate_est2genome-gene-0.0
maker-scaffold_1076|ref0045096-exonerate_est2genome-gene-0.0	1445.24	1263.78	1375.19	1242.7	1259.09	625.129	1361.4	1042.31		1596.64	1601.55	1589.73	1834.27	1839.38	1499.37	1595.98	1724.34
maker-scaffold_1076|ref0045096-exonerate_est2genome-gene-0.1	13346.4	11310.9	10228.6	11690.7	9147.27	11556	11628.6	10798		10619.4	14765.3	9931.31	11151.3	10828.3	11133.4	11772	11037.7
maker-scaffold_10761|ref0013138-exonerate_est2genome-gene-0.0	127.436	173.518	154.393	179.608	48.0874	39.3504	151.782	89.0153		222.067	121.162	207.709	213.111	124.347	78.5466	183.646	138.668
maker-scaffold_10761|ref0013138-exonerate_est2genome-gene-0.1	96.7819	110.33	105.019	144.544	84.3693	40.3352	104.044	89.7496
maker-scaffold_10763|ref0013140-exonerate_est2genome-gene-0.0
maker-scaffold_10763|ref0013140-exonerate_est2genome-gene-0.1	3134.85	3382.12	2958.6	3381.05	2730.35	1787.82	3158.53	2633.07		3597.11	3416.92	2748.58	3083.06	3090.83	2607.89	3254.2	2927.26
maker-scaffold_10763|ref0013140-exonerate_est2genome-gene-0.2	222.328	224.673	274.73	221.076	217.699	256.958	240.577	231.911		573.803	469.548	792.856	559.982	537.187	681.857	612.069	593.009
maker-scaffold_10765|ref0013134-exonerate_est2genome-gene-0.0										130.646	476.327	427.486	474.32	342.207	334.858	344.82	383.795
maker-scaffold_10768|ref0013133-exonerate_est2genome-gene-0.0	601.837	784.346	698.361	1257.19	895.859	1688.43	694.848	1280.49		2288.35	2047.26	2567.77	2351.97	1592.66	2164.41	2301.13	2036.35
maker-scaffold_1077|ref0045097-exonerate_est2genome-gene-0.0	2468.77	2735.19	2865.3	2369.78	3015.24	3386.66	2689.75	2923.9		3447.75	3973.36	3898.98	3511.96	4019.97	3899.99	3773.36	3810.64
maker-scaffold_1077|ref0045097-exonerate_est2genome-gene-0.1	1412.69	892.674	1120.24	983.437	1067.7	819.088	1141.87	956.743		1531.79	1058.43	2100.87	1301.02	1681.21	988.825	1563.7	1323.68
maker-scaffold_10771|ref0031167-exonerate_est2genome-gene-0.0	3060.07	3949.82	4818.65	3722.01	4603.81	5935.52	3942.84	4753.78		4044.15	6370.93	6811.44	5619.51	4599.93	5875.15	5742.17	5364.86
maker-scaffold_10771|ref0031167-exonerate_est2genome-gene-0.1	280.755	370.109	544.123	343.998	261.092	412.515	398.329	339.201		202.376	461.965	586.117	381.041	201.936	437.698	416.819	340.225
maker-scaffold_10772|ref0031164-exonerate_est2genome-gene-0.0	144.657	181.546	348.517	396.659	414.673	197.859	224.907	336.397		357.633	277.683	733.568	998.678	691.381	559.971	456.295	750.01
maker-scaffold_10772|ref0031164-exonerate_est2genome-gene-0.1	854.833	1334.99	1166.05	1641.44	862.837	1491.51	1118.63	1331.93		1139.75	1118.59	1436.44	1717.61	1466.33	1583.3	1231.59	1589.08
maker-scaffold_10772|ref0031164-exonerate_est2genome-gene-0.2
maker-scaffold_10772|ref0031164-exonerate_est2genome-gene-0.3	54.5896	77.2305	82.6349	70.2721	57.1578	135.893	71.485	87.7743
maker-scaffold_10775|ref0031163-exonerate_est2genome-gene-0.0
maker-scaffold_10775|ref0031163-exonerate_est2genome-gene-0.1
maker-scaffold_10776|ref0031160-exonerate_est2genome-gene-0.0	17.1568	171.497	37.5249	86.8057	86.74	169.362	75.3931	114.303		68.748	264.482	154.2	350.867	166.126	162.478	162.477	226.49
maker-scaffold_1078|ref0045090-exonerate_est2genome-gene-0.0	5871.03	4334.98	7219.85	4734.33	4208.38	3803.09	5808.62	4248.6		1483.65	1382.97	1617.35	1242.21	2019.44	1572.11	1494.66	1611.25
maker-scaffold_1078|ref0045090-exonerate_est2genome-gene-0.1										130.7	70.5883	85.2442	91.1578	131.317	90.7577	95.5107	104.411
maker-scaffold_1078|ref0045090-exonerate_est2genome-gene-0.2	254.99	85.2609	215.493	217.954	173.279	189.02	185.248	193.418		711.354	951.598	872.857	855.405	522.262	731.172	845.27	702.946
maker-scaffold_10780|ref0004106-exonerate_est2genome-gene-0.0	13658.8	14028	9891.06	10261	10123.8	13623.4	12526	11336.1		5799.99	5067.15	4081.55	3262.08	5477.34	6209.88	4982.89	4983.1
maker-scaffold_10780|ref0004106-exonerate_est2genome-gene-0.1	37004	33345.8	33520.7	33186.9	33983.7	38858.9	34623.5	35343.2		12605.1	11935.3	12861.9	12437.9	13294.4	14189.1	12467.4	13307.1
maker-scaffold_10781|ref0004105-exonerate_est2genome-gene-0.0	734.116	684.048	772.888	676.642	765.76	740.338	730.351	727.58		966.818	1390.67	939.12	957.746	1065.42	1196.94	1098.87	1073.37
maker-scaffold_10781|ref0004105-exonerate_est2genome-gene-0.1	428.345	444.333	951.747	774.757	681.481	656.651	608.142	704.296		750.632	2455.81	3125.45	3628.47	2070.16	2752.3	2110.63	2816.98
maker-scaffold_10781|ref0004105-exonerate_est2genome-gene-0.2
maker-scaffold_10784|ref0004110-exonerate_est2genome-gene-0.0	2306.84	1838.5	2035.84	1580.52	1337.91	1681.52	2060.4	1533.32		449.036	327.352	339.438	125.694	242.732	268.631	371.942	212.352
maker-scaffold_10786|ref0004108-exonerate_est2genome-gene-0.0	505.08	524.568	345.488	567.119	414.913	560.181	458.379	514.071		347.819	506.876	216.954	376.746	425.768	771.291	357.216	524.602
maker-scaffold_10789|ref0004111-exonerate_est2genome-gene-0.1										4672.99	5281.89	6351.31	4343.89	2602.38	1948.46	5435.39	2964.91
maker-scaffold_1079|ref0045091-exonerate_est2genome-gene-0.0
maker-scaffold_1079|ref0045091-exonerate_est2genome-gene-0.1	541.459	575.724	759.491	781.968	559.593	550.322	625.558	630.628		1596.65	1281.81	1134.71	1263.25	1213.65	1471.27	1337.72	1316.06
maker-scaffold_10790|ref0022122-exonerate_est2genome-gene-0.0	1841.03	2258.76	1957.74	1957.58	1826.74	2023.13	2019.18	1935.82		1099.47	831.29	1099.5	943.342	1484.24	1180.2	1010.09	1202.59
maker-scaffold_10790|ref0022122-exonerate_est2genome-gene-0.1	4416.23	3479.41	4031.32	3783.95	3534.88	2971.19	3975.65	3430.01		769.331	792.184	829.779	859.99	1184.8	969.704	797.098	1004.83
maker-scaffold_10790|ref0022122-exonerate_est2genome-gene-0.2	1816.09	2739.2	2535.87	1778.86	1299.23	2072.37	2363.72	1716.82		3096	4750.32	3059.64	2347.63	2711.81	2977.3	3635.32	2678.92
maker-scaffold_10791|ref0022123-exonerate_est2genome-gene-0.0
maker-scaffold_10793|ref0022125-exonerate_est2genome-gene-0.0	9618.33	7678.98	6906.41	7436.73	7844.63	6362.77	8067.91	7214.71		5505.22	4893.44	4081.56	4502.96	4007.03	5147.32	4826.74	4552.44
maker-scaffold_10795|ref0022119-exonerate_est2genome-gene-0.0	111.206	70.2128	89.7531	86.762	74.1054	71.8625	90.3905	77.5766		144.48	31.4166	71.4473	111.125	108.431	127.617	82.4478	115.725
maker-scaffold_10796|ref0022120-exonerate_est2genome-gene-0.0
maker-scaffold_10796|ref0022120-exonerate_est2genome-gene-0.1	27640.6	36484.2	36494.7	34614.5	30123	36906.7	33539.8	33881.4		54314.2	57674.2	72689	83570.4	46837.9	43854	61559.2	58087.5
maker-scaffold_108|ref0001929-exonerate_est2genome-gene-0.0										156.236	108.779	123.183	127.675	103.459	70.6619	129.399	100.598
maker-scaffold_108|ref0001929-exonerate_est2genome-gene-0.1	37876.1	26195.4	36517.1	29363.7	28530.9	17624.4	33529.6	25173		7895.75	10347.2	7997.8	6898.42	11605.3	11832	8746.9	10111.9
maker-scaffold_108|ref0001929-exonerate_est2genome-gene-0.2	60945.3	47806.1	57107.3	41037.9	36269.7	44665.5	55286.2	40657.7		65720.7	58256.4	51947.2	50451.2	45860	56485.5	58641.4	50932.2
maker-scaffold_108|ref0001929-exonerate_est2genome-gene-1.0	901.826	971.908	922.766	1004.1	857.023	1079.01	932.167	980.044		898.04	997.389	1138.29	1223.17	740.122	1172.31	1011.24	1045.2
maker-scaffold_108|ref0001929-exonerate_est2genome-gene-1.1	112.059	211.633	304.488	325.376	258.707	217.561	209.393	267.214		237.749	662.453	485.122	469.969	385.977	554.196	461.775	470.047
maker-scaffold_108|ref0001929-snap-gene-1.17
maker-scaffold_10800|ref0045874-exonerate_est2genome-gene-0.0	1930.16	2552.64	1793.43	2213.76	990.541	2995.84	2092.07	2066.71		1119.11	1395.41	1360.56	1357.63	651.583	1696.22	1291.69	1235.15
maker-scaffold_10802|ref0045876-exonerate_est2genome-gene-0.0	6355.97	6821.41	6350.82	6608.24	5375.32	5655.91	6509.4	5879.82		3855.51	4946.91	4195.35	3330.86	3827.97	3530.5	4332.59	3563.11
maker-scaffold_10803|ref0045877-exonerate_est2genome-gene-0.0	1542.04	1641.91	1119.27	1622.88	1408.58	1925.68	1434.41	1652.38		1823.6	2448.18	1911.96	1999.77	1586.7	1571.02	2061.25	1719.16
maker-scaffold_10803|ref0045877-exonerate_est2genome-gene-0.1	1931.12	2239.7	2120.23	1993.75	2460.24	2188.53	2097.02	2214.17		1100.46	828.434	919.355	988.883	1264.38	1394	949.417	1215.76
maker-scaffold_10807|ref0045873-exonerate_est2genome-gene-0.0	5695.67	4925.74	4528.57	6415.09	6717.67	7393.55	5049.99	6842.1		5213.4	5006.05	5602.48	5201.86	6785.5	7474.09	5273.97	6487.15
maker-scaffold_10807|ref0045873-exonerate_est2genome-gene-0.1	1832.41	1680.03	2245.07	1309.91	1644.4	2111.75	1919.17	1688.69		3200.16	2454.79	3886.15	2847.57	3145.54	3173.29	3180.37	3055.47
maker-scaffold_1081|ref0000353-exonerate_est2genome-gene-0.0	46291.6	56376.7	41046.5	52816.4	44118.9	48547.3	47905	48494.2		16108.9	17996.1	17052.9	17021.9	18639.5	23301.3	17052.6	19654.2
maker-scaffold_1081|ref0000353-exonerate_est2genome-gene-0.1
maker-scaffold_1081|ref0000353-exonerate_est2genome-gene-0.2	1368.71	697.087	208.905	736.565	1126.83	661.565	758.235	841.652		909.877	636.631	151.364	592.242	912.232	622.625	565.957	709.033
maker-scaffold_1081|ref0000353-exonerate_est2genome-gene-0.3	1846.81	1618.85	1578.92	2059.82	1855.16	1271.95	1681.53	1728.98		1929.71	2800.37	2312.65	1872.07	1602.61	2172.2	2347.58	1882.3
maker-scaffold_1081|ref0000353-exonerate_est2genome-gene-0.4
maker-scaffold_1081|ref0000353-exonerate_est2genome-gene-0.5
maker-scaffold_1081|ref0000353-exonerate_est2genome-gene-0.6	1896.75	1018.05	532.998	942.148	1991.54	685.181	1149.27	1206.29		1279.31	709.131	414.237	804.467	1519.06	781.673	800.894	1035.07
maker-scaffold_1081|ref0000353-exonerate_est2genome-gene-0.7
maker-scaffold_10810|ref0027959-exonerate_est2genome-gene-0.0	202.147	658.962	235.937	298.565	298.65	445.008	365.682	347.408		182.73	507.866	248.05	340.984	198.954	265.389	312.882	268.442
maker-scaffold_10810|ref0027959-exonerate_est2genome-gene-0.1	566.374	1164.48	269.973	72.384	434.63	110.237	666.941	205.75		1190.89	718.69	289.258	242.286	444.682	229.65	732.945	305.539
maker-scaffold_10811|ref0027958-exonerate_est2genome-gene-0.0	1669.45	3362.06	2053.75	1529.94	3020.61	1209.92	2361.75	1920.15		1590.72	4074.62	1957.55	1455.57	3752.38	1790.54	2540.97	2332.83
maker-scaffold_10812|ref0027957-exonerate_est2genome-gene-0.0	162.007	98.297	122.954	59.9773	100.406	226.482	127.753	128.955		220.109	114.484	168.012	115.704	114.394	390.394	167.535	206.831
maker-scaffold_10813|ref0027956-exonerate_est2genome-gene-0.0
maker-scaffold_10813|ref0027956-exonerate_est2genome-gene-0.1
maker-scaffold_10815|ref0027962-exonerate_est2genome-gene-0.0	4472.75	4376.1	4670.45	4698.21	5419.69	5465.91	4506.43	5194.6		5294.94	6254.49	5741.17	6232.78	5496.24	5958.05	5763.53	5895.69
maker-scaffold_10815|ref0027962-exonerate_est2genome-gene-0.1	659.356	908.716	484.606	657.003	676.874	593.643	684.226	642.507		829.262	1055.63	946.083	1200.96	943.063	995.463	943.659	1046.5
maker-scaffold_10815|ref0027962-exonerate_est2genome-gene-0.2	30136.2	34079	32229.9	25838	26823.9	26953.4	32148.4	26538.4		48652.8	46710.5	40007.3	42296.3	36287.1	39360.5	45123.5	39314.7
maker-scaffold_10817|ref0027960-exonerate_est2genome-gene-0.0
maker-scaffold_10818|ref0027955-exonerate_est2genome-gene-0.0
maker-scaffold_1082|ref0000352-exonerate_est2genome-gene-0.1
maker-scaffold_1082|ref0000352-exonerate_est2genome-gene-0.2
maker-scaffold_1082|ref0000352-exonerate_est2genome-gene-0.3
maker-scaffold_1082|ref0000352-exonerate_est2genome-gene-0.4	394.865	307.923	377.022	328.474	292.827	187.035	359.937	269.445		283.957	279.652	255.007	201.087	235.77	141.197	272.872	192.685
maker-scaffold_1082|ref0000352-exonerate_est2genome-gene-0.5	1904.32	1237.71	2011.69	2083.62	2696.07	1972.91	1717.9	2250.87		532.547	322.552	558.43	652.176	966.949	338.344	471.176	652.49
maker-scaffold_10820|ref0033271-exonerate_est2genome-gene-0.0
maker-scaffold_10820|ref0033271-exonerate_est2genome-gene-0.1	916.177	1406.21	1043.03	1059.89	1136.15	1237.51	1121.8	1144.52		1596.65	1171.08	1276.07	1834.3	1839.37	1937.11	1347.93	1870.26
maker-scaffold_10822|ref0033269-exonerate_est2genome-gene-0.0	27.7527	26.0813	61.2534	2473.01	2829.17	113.179	38.3625	1805.12		1769.6	1227.41	670.158	8194.49	4293.53	704.567	1222.39	4397.53
maker-scaffold_10825|ref0033276-exonerate_est2genome-gene-0.0	2593.37	2915.72	2401.15	2138.37	2565.07	2198.37	2636.75	2300.6		848.922	589.801	1027.2	765.498	761.018	762.541	821.975	763.019
maker-scaffold_10825|ref0033276-exonerate_est2genome-gene-0.1
maker-scaffold_10825|ref0033276-exonerate_est2genome-gene-0.2
maker-scaffold_10827|ref0033274-exonerate_est2genome-gene-0.0
maker-scaffold_10827|ref0033274-exonerate_est2genome-gene-0.1
maker-scaffold_1083|ref0000351-exonerate_est2genome-gene-0.0
maker-scaffold_1083|ref0000351-exonerate_est2genome-gene-0.1
maker-scaffold_1083|ref0000351-exonerate_est2genome-gene-0.2
maker-scaffold_1083|ref0000351-exonerate_est2genome-gene-0.3
maker-scaffold_10834|ref0015334-exonerate_est2genome-gene-0.0	339.347	99.3032	249.573	431.735	349.728	79.7073	229.408	287.057
maker-scaffold_10838|ref0015338-exonerate_est2genome-gene-0.0	106.281	819.437	227.841	167.433	323.985	4975.75	384.52	1822.39		4880.33	5512.93	1785.96	8525.37	1149.97	1443.55	4059.74	3706.3
maker-scaffold_10838|ref0015338-exonerate_est2genome-gene-0.1	1181.73	737.209	865.293	814.05	1264.76	931.325	928.076	1003.38		1165.29	1861.21	1251.91	1155.5	1443.45	1236.2	1426.14	1278.38
maker-scaffold_10838|ref0015338-exonerate_est2genome-gene-0.2	5105.27	5447.3	6235.98	5988.42	5112.06	4926.4	5596.18	5342.29		3028.21	2739.24	3238.11	2784.24	3320.63	2797.1	3001.85	2967.32
maker-scaffold_10838|ref0015338-exonerate_est2genome-gene-0.3	23260.8	16059.1	23225.7	20053.1	25136.1	21462.9	20848.5	22217.4		18440.4	22840.8	16865	19679.5	22631.6	24219.6	19382.1	22176.9
maker-scaffold_1084|ref0000358-exonerate_est2genome-gene-0.0	1256.42	1438.3	1307.85	1316.08	1516.67	1142	1334.19	1324.92		1280.26	1276.09	1362.28	1275.51	1878.18	1329.17	1306.21	1494.28
maker-scaffold_1084|ref0000358-exonerate_est2genome-gene-0.1	2738.1	2675.01	2423.6	2355.32	3725	2232.82	2612.23	2771.04		4838.06	4998.43	4610.67	4235.2	4557.16	3832.86	4815.72	4208.4
maker-scaffold_1084|ref0000358-exonerate_est2genome-gene-0.2	1609.11	1888.65	1546.6	1731.38	1879.23	3237.04	1681.45	2282.55		2674.5	2539.77	2578.05	2789.75	2318.86	2954.91	2597.44	2687.84
maker-scaffold_1084|ref0000358-exonerate_est2genome-gene-0.3	1760.54	1713.13	1872.5	1841.87	1762.86	1345.79	1782.06	1650.17		113.986	119.342	51.5022	75.7314	188.019	223.795	94.9432	162.515
maker-scaffold_10840|ref0020844-exonerate_est2genome-gene-0.0										6585.02	10710.8	10771.6	11274.3	6931.73	1988.87	9355.79	6731.64
maker-scaffold_10840|ref0020844-exonerate_est2genome-gene-0.1	344.978	398.193	581.802	441.094	469.426	323.884	441.658	411.468		129.68	170.836	233.648	168.878	244.728	85.2825	178.055	166.296
maker-scaffold_10841|ref0020845-exonerate_est2genome-gene-0.0
maker-scaffold_10843|ref0020847-exonerate_est2genome-gene-0.0
maker-scaffold_10845|ref0020849-exonerate_est2genome-gene-0.0	10238.4	7582.7	14025.8	8725.96	11363.5	7923.19	10615.6	9337.54		16597.2	15537.4	17027.1	15162	16341.5	14265.3	16387.2	15256.3
maker-scaffold_10845|ref0020849-exonerate_est2genome-gene-0.1	1332.15	1264.79	1375.2	1338.83	1408.59	2383.48	1324.04	1710.3		649.462	653.79	670.362	760.019	793.843	1305.44	657.871	953.102
maker-scaffold_10845|ref0020849-exonerate_est2genome-gene-0.2	3327.49	3250.73	3347.31	3800.48	3725.14	2565.57	3308.51	3363.73		5019.84	3133.4	4990.74	5169.43	3632.99	2835.25	4381.33	3879.22
maker-scaffold_10845|ref0020849-exonerate_est2genome-gene-0.3
maker-scaffold_10845|ref0020849-exonerate_est2genome-gene-0.4	10376.4	9791.3	10375.9	10277.6	10683.5	33139.1	10181.2	18033.4		22259.6	22198.5	17272.6	23932.4	18923	22781.9	20576.9	21879.1
maker-scaffold_10848|ref0020842-exonerate_est2genome-gene-0.0	191.689	174.523	155.242	168.417	269.97	235.295	173.818	224.561		404.815	335.949	348.939	341.169	593.899	365.103	363.234	433.39
maker-scaffold_10849|ref0020843-exonerate_est2genome-gene-0.0	402.459	1175.51	320.27	330.463	235.757	0	632.745	188.74		707.463	364.557	377.291	400.243	8.94267	0.201153	483.104	136.462
maker-scaffold_1085|ref0000357-exonerate_est2genome-gene-0.0	856.938	561.679	0	521.716	903.54	775.783	472.872	733.679		652.48	305.412	1.47261	410.097	846.577	615.863	319.788	624.179
maker-scaffold_1085|ref0000357-exonerate_est2genome-gene-0.1
maker-scaffold_1085|ref0000357-exonerate_est2genome-gene-0.2	2292.43	2553.64	2313.21	1912.13	1971.44	2100.91	2386.43	1994.83		3000.71	2623.76	2258.31	2432	2406.41	2135.35	2627.59	2324.59
maker-scaffold_1085|ref0000357-exonerate_est2genome-gene-0.3	67.0763	96.2841	47.4528	97.122	143.431	91.5467	70.2711	110.7		209.275	215.689	273.216	246.617	299.439	127.817	232.727	224.624
maker-scaffold_10850|ref0002766-exonerate_est2genome-gene-0.0
maker-scaffold_10855|ref0002761-exonerate_est2genome-gene-0.0
maker-scaffold_10856|ref0002760-exonerate_est2genome-gene-0.0	201.297	119.36	166.065	75.4702	185.632	192.977	162.241	151.359
maker-scaffold_10857|ref0002759-exonerate_est2genome-gene-0.0
maker-scaffold_10858|ref0002768-exonerate_est2genome-gene-0.0										114.931	190.865	352.712	367.543	131.305	225.101	219.503	241.317
maker-scaffold_10858|ref0002768-exonerate_est2genome-gene-0.1	678.538	641.921	613.961	782.037	883.265	1589	644.807	1084.77		448.034	562.185	483.361	512.305	920.189	847.591	497.86	760.028
maker-scaffold_10858|ref0002768-exonerate_est2genome-gene-0.2	9368.18	8033.04	7943.23	8766.25	10074.7	9261.12	8448.15	9367.37		18357.9	15730.2	16068	15808.7	17266.7	14742.3	16718.7	15939.2
maker-scaffold_10860|ref0008250-exonerate_est2genome-gene-0.0	4635.69	2094.27	5983.87	4209.58	4370.19	4519.81	4237.95	4366.52		3830.95	3492.3	3939.48	2729.88	4976.96	4007.48	3754.24	3904.78
maker-scaffold_10865|ref0008247-exonerate_est2genome-gene-0.0	5281.63	4855.53	5350.87	5999.78	4977.59	4532.6	5162.68	5169.99		1652.64	1289.42	2017.22	1126.68	1570.78	1963.89	1653.1	1553.78
maker-scaffold_10865|ref0008247-exonerate_est2genome-gene-0.1	740.826	651.953	805.221	855.322	678.081	645.819	732.666	726.407		77.6045	149.905	97.3096	77.9329	167.128	187.997	108.273	144.353
maker-scaffold_10865|ref0008247-exonerate_est2genome-gene-0.2	4558.04	3836.48	6391.35	3333.56	3435.68	2399.19	4928.62	3056.15		2999.71	3072.34	4254.08	2292.11	3414.14	2784.77	3442.04	2830.34
maker-scaffold_10865|ref0008247-snap-gene-0.8
maker-scaffold_10868|ref0008242-exonerate_est2genome-gene-0.0	2133.34	2398.18	2285.4	3504	2764.62	3018.45	2272.3	3095.69		1747.96	1519.46	1617.31	2034.26	1984.62	1848.69	1628.24	1955.86
maker-scaffold_10868|ref0008242-exonerate_est2genome-gene-0.1
maker-scaffold_10869|ref0008243-exonerate_est2genome-gene-0.0	3171.28	2481.43	3364.42	3465.78	3048.33	2925.91	3005.71	3146.67		720.208	638.507	724.658	690.073	1305.17	1157.76	694.458	1051
maker-scaffold_10869|ref0008243-exonerate_est2genome-gene-0.1	910.432	1295.88	1019.69	1229.31	1037.11	1577.17	1075.33	1281.19		705.48	387.45	684.216	705.46	643.632	554.324	592.382	634.472
maker-scaffold_10869|ref0008243-exonerate_est2genome-gene-0.2	2664.29	2720.14	2490.93	3602.14	3376.46	2506.51	2625.12	3161.7		2192.07	1938.47	1652.57	1897.65	1911	2314.42	1927.7	2041.02
maker-scaffold_1087|ref0000355-exonerate_est2genome-gene-0.0
maker-scaffold_1087|ref0000355-exonerate_est2genome-gene-0.1
maker-scaffold_1087|ref0000355-exonerate_est2genome-gene-0.2
maker-scaffold_10871|ref0038750-exonerate_est2genome-gene-0.0	71.8504	53.1633	132.168	105.358	119.526	61.0179	85.7271	95.3004		99.2257	64.8357	199.351	92.2499	123.358	82.9327	121.138	99.5136
maker-scaffold_10871|ref0038750-exonerate_est2genome-gene-0.1
maker-scaffold_10871|ref0038750-exonerate_est2genome-gene-0.2	794.52	675.021	589.687	914.199	771.475	577.882	686.409	754.519		4668.09	3568.65	3507.72	4013	4070.7	4123.94	3914.82	4069.21
maker-scaffold_10871|ref0038750-exonerate_est2genome-gene-0.3	9673.88	11956.8	7909.96	10005.9	8775.72	9290.66	9846.87	9357.41		12463.6	10490.3	9288.53	12334.4	10704	9373.26	10747.5	10803.9
maker-scaffold_10872|ref0038753-exonerate_est2genome-gene-0.0
maker-scaffold_10874|ref0038747-exonerate_est2genome-gene-0.0	4992.25	3238.69	3238.63	3345.98	4267.52	3252.76	3823.19	3622.09		14689.1	16761	15717.4	15583.1	15727.7	12028.1	15722.5	14446.3
maker-scaffold_10879|ref0038744-exonerate_est2genome-gene-0.0
maker-scaffold_1088|ref0000350-exonerate_est2genome-gene-0.0	1304.35	1209.62	1464.99	1258.23	1376.56	1280.82	1326.32	1305.2		1172.17	1382.05	1278.68	1307.67	1337	1198.14	1277.63	1280.94
maker-scaffold_1088|ref0000350-exonerate_est2genome-gene-0.1	2022.17	2436.29	2028.64	2248.88	1875.77	2104.85	2162.37	2076.5		4958.92	4660.54	5376.73	5156.17	4027.92	4089.27	4998.73	4424.45
maker-scaffold_10881|ref0047513-exonerate_est2genome-gene-0.0	1217.17	864.589	948.777	832.64	1081.39	1051.44	1010.18	988.491		1318.59	897.153	907.247	714.474	827.667	1212.53	1041	918.224
maker-scaffold_10881|ref0047513-exonerate_est2genome-gene-0.1	1482.57	2457.35	1853.61	2027.82	2032.93	1648.03	1931.18	1902.93		1796.09	2175.19	1961.1	2021.99	1571.77	1631.47	1977.46	1741.75
maker-scaffold_10882|ref0047514-exonerate_est2genome-gene-0.0										295.721	939.301	366.05	275.4	230.794	102.082	533.691	202.759
maker-scaffold_10883|ref0047515-exonerate_est2genome-gene-0.0
maker-scaffold_10883|ref0047515-exonerate_est2genome-gene-0.1
maker-scaffold_10883|ref0047515-exonerate_est2genome-gene-0.2	3188.54	2863.57	2560.03	2699.3	3179.29	2694.55	2870.71	2857.71		2752.11	2606.57	3158.86	3034.17	2852.08	2628.03	2839.18	2838.09
maker-scaffold_10885|ref0047509-exonerate_est2genome-gene-0.0
maker-scaffold_10885|ref0047509-exonerate_est2genome-gene-0.1	1279.44	1221.66	1161.52	1310.9	1129.36	1288.7	1220.87	1242.99		588.536	948.776	537.557	576.722	656.561	1106.11	691.623	779.798
maker-scaffold_10886|ref0047510-exonerate_est2genome-gene-0.0	2045.17	2587.74	1904.74	2421.4	2598.12	1920.73	2179.22	2313.42		2778.65	2312.59	2974.46	3469.59	2854.07	1695.41	2688.57	2673.02
maker-scaffold_10886|ref0047510-exonerate_est2genome-gene-0.1
maker-scaffold_10886|ref0047510-exonerate_est2genome-gene-0.2
maker-scaffold_10888|ref0047520-exonerate_est2genome-gene-0.0
maker-scaffold_10888|ref0047520-exonerate_est2genome-gene-0.1	3919.77	3940.79	4148.92	3887.25	3205.59	2976.11	4003.16	3356.32		2806.16	3122.01	2392.73	2566.38	2132.84	1739.01	2773.63	2146.08
maker-scaffold_1089|ref0000349-exonerate_est2genome-gene-0.0	3618.84	4510.5	2826.58	3742.65	3391.38	4343.59	3651.97	3825.87		3092.08	3086.69	2159.18	1987.65	2130.85	2487.98	2779.32	2202.16
maker-scaffold_1089|ref0000349-exonerate_est2genome-gene-0.1	14813.7	11815.4	15885.7	13143.2	14692.2	12296.3	14171.6	13377.2		24513.6	19143.3	18899.4	20238.2	17143.3	14366.1	20852.1	17249.2
maker-scaffold_10891|ref0029610-exonerate_est2genome-gene-0.0	3840.22	3921.74	3929.88	3858.28	2595.91	1392.05	3897.28	2615.41		4210.22	3934.21	4008.39	3710.62	2892.87	1175.92	4050.94	2593.14
maker-scaffold_10892|ref0029609-exonerate_est2genome-gene-0.0	82.359	155.464	170.648	100.27	249.53	344.603	136.157	231.468		103.143	261.584	183.522	131.299	443.686	377.277	182.75	317.42
maker-scaffold_10893|ref0029608-exonerate_est2genome-gene-0.0
maker-scaffold_10894|ref0029615-exonerate_est2genome-gene-0.0
maker-scaffold_10895|ref0029614-exonerate_est2genome-gene-0.0	1079.14	1248.73	723.38	992.718	662.218	945.118	1017.09	866.685		1262.58	1089.01	1008.07	1214.23	642.632	949.528	1119.89	935.463
maker-scaffold_10897|ref0029612-exonerate_est2genome-gene-0.0	637.335	516.547	591.546	1144.57	953.829	835.824	581.81	978.074		1524.91	1340.01	1826.77	2341.95	2153.73	1342.68	1563.9	1946.12
maker-scaffold_10898|ref0029619-exonerate_est2genome-gene-0.0	549.145	589.765	534.073	647.702	559.585	650.752	557.661	619.346		592.473	572.654	651.434	850.952	588.916	621.495	605.521	687.121
maker-scaffold_10898|ref0029619-exonerate_est2genome-gene-0.1	1631.18	1188.56	1476.63	1423.51	1571.42	1440.31	1432.12	1478.41		1219.34	1596.82	1045.95	1388.75	954.998	1554.1	1287.37	1299.28
maker-scaffold_10899|ref0029618-exonerate_est2genome-gene-0.0	9695.94	7295.84	9702.67	8842.69	9569.93	9205.01	8898.15	9205.88		12348.7	14485.6	11834.7	10779.1	11840	12847.7	12889.7	11822.3
maker-scaffold_109|ref0001930-exonerate_est2genome-gene-0.1	1373.38	1315.94	990.016	1074.35	1142.96	1102.63	1226.44	1106.65		1149.58	1203.57	815.867	1124.4	1518.06	1102.98	1056.34	1248.48
maker-scaffold_109|ref0001930-exonerate_est2genome-gene-1.0	300.944	302.905	217.141	306.803	231.449	332.767	273.664	290.34		1348.05	1588.22	1239.85	3648.36	1884.14	1566.63	1392.04	2366.38
maker-scaffold_109|ref0001930-exonerate_est2genome-gene-1.1
maker-scaffold_109|ref0001930-exonerate_est2genome-gene-1.2
maker-scaffold_109|ref0001930-exonerate_est2genome-gene-1.3	4260.95	4982.91	3370.57	3812.91	3268.39	6573.49	4204.81	4551.6		1537.69	1382.98	1542.36	1389.79	1082.34	855.569	1487.68	1109.23
maker-scaffold_109|ref0001930-exonerate_est2genome-gene-1.5	41.1753	62.1845	55.6638	58.9465	159.443	183.138	53.0078	133.842
maker-scaffold_109|ref0001930-exonerate_est2genome-gene-1.6	9724.68	9548.58	8644.28	8386.09	9323.78	8552.29	9305.85	8754.05		11344.5	9155.02	9031.78	9694.7	8544.29	8695.78	9843.77	8978.26
maker-scaffold_1090|ref0030910-exonerate_est2genome-gene-0.0	6497.83	5245.7	5820.32	6489.46	6388.38	8102.39	5854.62	6993.41		4671.04	3452.2	4382.37	4318.6	5239.58	6507.74	4168.54	5355.31
maker-scaffold_1090|ref0030910-exonerate_est2genome-gene-0.1	88.1251	129.387	149.989	88.8582	67.4105	148.686	122.5	101.652
maker-scaffold_1090|ref0030910-exonerate_est2genome-gene-0.2	18293.5	20479.3	18662.9	18299	16376.5	16311.1	19145.2	16995.5		15327.7	13207.6	13673.5	16508.5	11609.3	11215.2	14069.6	13111
maker-scaffold_1090|ref0030910-exonerate_est2genome-gene-0.3	319.108	454.358	393.164	322.307	353.223	298.295	388.877	324.608		400.873	379.845	529.147	413.282	408.861	342.692	436.622	388.279
maker-scaffold_1090|ref0030910-exonerate_est2genome-gene-0.4
maker-scaffold_1090|ref0030910-exonerate_est2genome-gene-0.5	1733.71	1635.9	1711.8	1588.81	1475.84	2545.92	1693.8	1870.19		2057.45	1339.03	3142.66	3349.52	1737.9	1653.94	2179.71	2247.12
maker-scaffold_1090|ref0030910-exonerate_est2genome-gene-0.6
maker-scaffold_1090|ref0030910-exonerate_est2genome-gene-0.7
maker-scaffold_10901|ref0012287-exonerate_est2genome-gene-0.0
maker-scaffold_10904|ref0012284-exonerate_est2genome-gene-0.0
maker-scaffold_10905|ref0012283-exonerate_est2genome-gene-0.0	1376.22	1649.94	1254.85	1255.14	1259.26	1569.29	1427	1361.23		1496.43	1194.94	1332.1	1419.87	1379.78	1286.59	1341.16	1362.08
maker-scaffold_10906|ref0012286-exonerate_est2genome-gene-0.0	13580.2	13639.8	11290.5	14626.6	12373.3	13286.7	12836.9	13428.9		9426.56	8515.54	9152.46	9930.27	10026.5	10290.2	9031.52	10082.4
maker-scaffold_10906|ref0012286-exonerate_est2genome-gene-0.1	1291.9	1213.63	1173.2	1306.77	1189.73	1272.95	1226.24	1256.48		5993.53	8066.03	7237.01	6462.66	4997.85	3327.95	7098.86	4929.49
maker-scaffold_10907|ref0012285-exonerate_est2genome-gene-0.0
maker-scaffold_1091|ref0030911-exonerate_est2genome-gene-0.0
maker-scaffold_1091|ref0030911-exonerate_est2genome-gene-0.1
maker-scaffold_10911|ref0030274-exonerate_est2genome-gene-0.0	5561.51	4519.53	3994.45	5192.99	3933.83	4819.09	4691.83	4648.64		3656.06	4580.41	3051.87	4101.87	3710.58	4245.97	3762.78	4019.48
maker-scaffold_10911|ref0030274-exonerate_est2genome-gene-0.1
maker-scaffold_10915|ref0030270-exonerate_est2genome-gene-0.0	1857.34	1688.05	1931.75	2030.93	1923.61	2272.21	1825.71	2075.59		1313.67	1068.95	1327.83	1394.41	1694.13	2120.67	1236.82	1736.4
maker-scaffold_10917|ref0030268-exonerate_est2genome-gene-0.0	2750.51	4275.79	3417.32	3783.99	3961.16	5924.7	3481.21	4556.62		4212.18	4772.23	4770.11	4203.03	4276.62	6016.17	4584.84	4831.94
maker-scaffold_10917|ref0030268-exonerate_est2genome-gene-0.1										104.157	72.5056	94.7916	123.32	99.4763	135.442	90.4849	119.413
maker-scaffold_10918|ref0030275-exonerate_est2genome-gene-0.0	35156.2	34001.8	39223.5	31649.8	31228.3	31203.5	36127.2	31360.5		9534.63	11186.1	11568.6	9494.82	13038.8	13025.7	10763.1	11853.1
maker-scaffold_10918|ref0030275-exonerate_est2genome-gene-0.1	2816.72	2279.82	1644.37	3329.41	2738.36	2329.3	2246.97	2799.02		2997.76	3131.56	1985.97	3153.02	2703.85	2549.65	2705.1	2802.18
maker-scaffold_10919|ref0030276-exonerate_est2genome-gene-0.0	206.984	346.03	171.331	213.849	243.851	243.171	241.448	233.624		647.499	617.518	639.337	853.168	533.206	656.182	634.784	680.852
maker-scaffold_10919|ref0030276-exonerate_est2genome-gene-0.1	1489.34	1323.96	1105.83	1159.04	1105.34	875.203	1306.38	1046.53		523.688	876.248	442.751	511.161	734.16	744.573	614.229	663.298
maker-scaffold_1092|ref0030912-exonerate_est2genome-gene-0.0	1689.68	930.789	1097.76	1471.99	485.714	1003.2	1239.41	986.967		1435.54	417.012	965.913	1164.21	430.738	978.587	939.487	857.844
maker-scaffold_1092|ref0030912-exonerate_est2genome-gene-0.1
maker-scaffold_1092|ref0030912-exonerate_est2genome-gene-0.2	529.03	468.403	520.637	385.328	392.041	451.887	506.023	409.752		336.018	587.042	354.912	286.714	371.059	379.555	425.991	345.776
maker-scaffold_10921|ref0025028-exonerate_est2genome-gene-0.0
maker-scaffold_10923|ref0025026-exonerate_est2genome-gene-0.0	2246.42	3023.05	2458.62	2447.25	2484.27	3093.29	2576.03	2674.93		2761.94	2214.28	2949.48	2585.38	2811.29	3147.5	2641.9	2848.06
maker-scaffold_10924|ref0025025-exonerate_est2genome-gene-0.0	1749.05	1644.92	1411.94	2276.74	1405.17	1351.7	1601.97	1677.87		983.523	1352.48	927.918	1551.8	528.229	636.129	1087.98	905.385
maker-scaffold_10926|ref0025023-exonerate_est2genome-gene-0.0
maker-scaffold_10926|ref0025023-exonerate_est2genome-gene-0.1	7612.41	8112.28	6830.13	7155.75	5079.13	8198.87	7518.27	6811.25		3934.12	4111.75	4118.69	3993.04	3833.94	5722.79	4054.85	4516.59
maker-scaffold_10927|ref0025022-exonerate_est2genome-gene-0.0	270.267	227.683	276.495	297.52	432.817	210.661	258.149	313.666
maker-scaffold_10929|ref0025020-exonerate_est2genome-gene-0.0
maker-scaffold_10929|ref0025020-exonerate_est2genome-gene-0.1
maker-scaffold_10929|ref0025020-exonerate_est2genome-gene-0.3	552.976	519.556	638.267	745.8	432.027	511.929	570.267	563.252		910.822	920.086	841.796	984.273	597.867	796.131	890.901	792.757
maker-scaffold_1093|ref0030913-exonerate_est2genome-gene-0.0	3171.29	3225.65	2522.31	2409.96	1729.78	461.69	2973.08	1533.81		4059.88	5774.43	4138.45	3284.02	3181.36	716.867	4657.58	2394.08
maker-scaffold_1093|ref0030913-exonerate_est2genome-gene-0.2
maker-scaffold_1093|ref0030913-exonerate_est2genome-gene-0.3	346.887	715.134	361.649	447.326	644.897	557.223	474.557	549.815		461.794	480.083	485.108	423.392	610.806	622.522	475.662	552.24
maker-scaffold_1093|ref0030913-exonerate_est2genome-gene-0.4	4568.6	3190.55	5508.05	4012.25	4323.34	2347.01	4422.4	3560.87		1186.91	1326.69	1168.36	1081.13	1944.83	1529.55	1227.32	1518.5
maker-scaffold_1093|ref0030913-exonerate_est2genome-gene-0.5	2003.01	2148.43	1842.82	1908.02	2499.03	2860.95	1998.09	2422.67		5413.84	4373.24	5051.86	4628.53	4784.96	5833.7	4946.32	5082.4
maker-scaffold_1093|ref0030913-exonerate_est2genome-gene-0.6
maker-scaffold_1093|ref0030913-exonerate_est2genome-gene-0.7	2905.83	2437.29	2224.31	1794.39	2195.93	2684.72	2522.48	2225.02		4414.6	3260.36	3143.23	3004.19	2773.49	3172.16	3606.07	2983.28
[truncated: 24,232 more rows]

## Sheet: DEGs
	IP : LT vs HT								OV : LT vs HT								Function		Blast2GO_2019_protein_nr_query													BLASTP KEGG release 100 2021/10											Mercator annotations 2019
[truncated: 228 more rows]
[truncated: 3 more columns]
