# Supplementary material for: Epichloë seed transmission efficiency is influenced by plant defense response mechanisms
Source: Front Plant Sci. 2022 Oct 21;13:1025698. doi: 10.3389/fpls.2022.1025698 (PMC9635450; doi:10.3389/fpls.2022.1025698)
Supplement: Supplementary file 3 [file Table_3.xlsx]

## Sheet: Sheet1
Supplementary Table S3. SNP-GO genes assigned to the enriched gene ontology categories.
SNP set	GWAS score	Gene model	Relative location	Blast2GO accession	Description	E value	GO ID
1	3.13	0040986-1.0	Exon	XP_020171163.1	E3 ubiquitin-protein ligase PRT6-like	0	GO:0050832, GO:009620
2	3.88	0015469-0.0	5′UTR	EMS56669.1	Somatic embryogenesis receptor kinase 1	3.3e-238	GO:0050832, GO:009620
3	3.51	0016004-0.2	3′UTR	Q6W8Q2.1	1-Cys peroxiredoxin PER1	7.8e-123	GO:0050832, GO:009620
4	3.55	0000548-0.1	Intron	BAJ91720.1	predicted protein	7.1e-180	GO:0050832, GO:009620
5	3.33	0020833-0.4	5′UTR	AAT67050.1	pathogenesis-related protein 4 (chitinase)	2.4e-64	GO:0050832, GO:009620
6	3.21	0014130-0.7	Exon	BAJ96684.1	predicted protein	1.6e-212	GO:0050832, GO:009620
7	3.37	0029552-0.3	Exon	BAJ94197.1	predicted_protein	1.4e-217	GO:0006952
8	3.45	0043341-1.2	3′UTR	XP_021306792.1	actin-depolymerizing_factor_3	4.1e-49	GO:0006952
9	3.32	0041305-0.14	Exon	AUZ82771.1	defensin_4	2.9e-17	GO:0006952
10	3.36	0.0010917-0.1	Exon	ABX58030.1	cryptochrome_2	0	GO:0006952
Abbreviations: GWAS score for endophyte transmission (log10p); GO:0050832, defence response to fungus (FDR=0.013); GO:009620, response to fungus (FDR=0.03); GO:0006952 defence response (FDR=0.061).
