# Supplementary material for: Epichloë seed transmission efficiency is influenced by plant defense response mechanisms
Source: Front Plant Sci. 2022 Oct 21;13:1025698. doi: 10.3389/fpls.2022.1025698 (PMC9635450; doi:10.3389/fpls.2022.1025698)
Supplement: Supplementary file 4 [file Table_4.xlsx]

## Sheet: Sheet1
Supplementary Table S4. Mean concentration (mg g-1 dry weight) and standard error (in brackets) of polyphenolic compound groups in reproductive tissues of high-transmission (HT) and low-transmission (LT) genotypes.
Group1	Quinic acid derivatives2	Kaemferol derivatives3	Quercetin derivatives4	Flavonol derivatives5	Polyphenol derivatives6
HT	0.48 (0.02)	0.39 (0.04)	0.61 (0.03)	1.00 (0.05)	1.48 (0.08)
LT	0.48 (0.04)	0.33 (0.06)	0.51 (0.08)	0.84 (0.13)	1.32 (0.10)
1HT group include 5 genotypes with seed transmission over 89%; LT group include 3 genotypes with seed transmission below 56%.
2Polyphenols that contain a quinic acid moiety, such as caffeoyl quinic acids, coumaroyl quinic acids and galloyl quinic acids.
3Phenolic functional units found in kaempferol glycosides.
4phenolic functional units found in quercetin glycosides.
5Sum of the phenolic functional units of the three most common flavonol groups, i.e. kaempferols, quercetins and myricetins.
6Sum of the most common functional units of tannins and flavonoids together with the quinic acid moiety found in the very common quinic acid derivatives.
